# Supplementary material for: Fractional Dynamics of Network Growth Constrained by Aging Node Interactions
Source: PLoS One. 2016 May 12;11(5):e0154983. doi: 10.1371/journal.pone.0154983 (PMC4865103; doi:10.1371/journal.pone.0154983)
Supplement: S1 Text — In order to collect data for Fig 5 we wrote a web crawler to scan Imdb. For each Oscar winner actor/ actress whose name we obtained from Wikipedia, we scanned his/her Imdb page. Each person in Imdb has a page with a list of movies they have participated in with a corresponding release date. For each movie in a person page we scanned the movie page which contains the lead actors in that movie. Since each person has a unique id in Imdb it is relatively simple to check how many people a person has collaborated with in each year. Since movies are multi year projects, we apply a Gaussian kernel to the raw data before plotting individuals in Fig 5. (ZIP) [file pone.0154983.s001.zip]

Archive with 152 entries (150 files):
- raw_data/
- raw_data/Actors/
- raw_data/Actors/Adrien Brody
- raw_data/Actors/Al Pacino
- raw_data/Actors/Alec Guinness
- raw_data/Actors/Anna Magnani
- raw_data/Actors/Anne Bancroft
- raw_data/Actors/Anthony Hopkins
- raw_data/Actors/Art Carney
- raw_data/Actors/Audrey Hepburn
- raw_data/Actors/Barbra Streisand
- raw_data/Actors/Ben Kingsley
- raw_data/Actors/Bette Davis
- raw_data/Actors/Bing Crosby
- raw_data/Actors/Broderick Crawford
- raw_data/Actors/Burt Lancaster
- raw_data/Actors/Cate Blanchett
- raw_data/Actors/Charles Laughton
- raw_data/Actors/Charlize Theron
- raw_data/Actors/Charlton Heston
- raw_data/Actors/Cher
- raw_data/Actors/Clark Gable
- raw_data/Actors/Claudette Colbert
- raw_data/Actors/Cliff Robertson
- raw_data/Actors/Colin Firth
- raw_data/Actors/Daniel Day-Lewis
- raw_data/Actors/David Niven
- raw_data/Actors/Denzel Washington
- raw_data/Actors/Diane Keaton
- raw_data/Actors/Dustin Hoffman
- raw_data/Actors/Eddie Redmayne
- raw_data/Actors/Elizabeth Taylor
- raw_data/Actors/Ellen Burstyn
- raw_data/Actors/Emil Jannings
- raw_data/Actors/Emma Thompson
- raw_data/Actors/Ernest Borgnine
- raw_data/Actors/F. Murray Abraham
- raw_data/Actors/Faye Dunaway
- raw_data/Actors/Forest Whitaker
- raw_data/Actors/Frances McDormand
- raw_data/Actors/Fredric March
- raw_data/Actors/Gary Cooper
- raw_data/Actors/Gene Hackman
- raw_data/Actors/Geoffrey Rush
- raw_data/Actors/George Arliss
- raw_data/Actors/Geraldine Page
- raw_data/Actors/Ginger Rogers
- raw_data/Actors/Glenda Jackson
- raw_data/Actors/Grace Kelly
- raw_data/Actors/Greer Garson
- raw_data/Actors/Gregory Peck
- raw_data/Actors/Gwyneth Paltrow
- raw_data/Actors/Halle Berry
- raw_data/Actors/Helen Hayes
- raw_data/Actors/Helen Hunt
- raw_data/Actors/Helen Mirren
- raw_data/Actors/Henry Fonda
- raw_data/Actors/Hilary Swank
- raw_data/Actors/Holly Hunter
- raw_data/Actors/Humphrey Bogart
- raw_data/Actors/Ingrid Bergman
- raw_data/Actors/Jack Lemmon
- raw_data/Actors/Jack Nicholson
- raw_data/Actors/James Cagney
- raw_data/Actors/James Stewart
- raw_data/Actors/Jamie Foxx
- raw_data/Actors/Jane Fonda
- raw_data/Actors/Jane Wyman
- raw_data/Actors/Janet Gaynor
- raw_data/Actors/Jean Dujardin
- raw_data/Actors/Jeff Bridges
- raw_data/Actors/Jennifer Jones
- raw_data/Actors/Jennifer Lawrence
- raw_data/Actors/Jeremy Irons
- raw_data/Actors/Jessica Lange
- raw_data/Actors/Jessica Tandy
- raw_data/Actors/Joan Crawford
- raw_data/Actors/Joan Fontaine
- raw_data/Actors/Joanne Woodward
- raw_data/Actors/Jodie Foster
- raw_data/Actors/John Wayne
- raw_data/Actors/Jon Voight
- raw_data/Actors/Judy Holliday
- raw_data/Actors/Julia Roberts
- raw_data/Actors/Julianne Moore
- raw_data/Actors/Julie Andrews
- raw_data/Actors/Julie Christie
- raw_data/Actors/Kate Winslet
- raw_data/Actors/Katharine Hepburn
- raw_data/Actors/Kathy Bates
- raw_data/Actors/Kevin Spacey
- raw_data/Actors/Laurence Olivier
- raw_data/Actors/Lee Marvin
- raw_data/Actors/Lionel Barrymore
- raw_data/Actors/Liza Minnelli
- raw_data/Actors/Loretta Young
- raw_data/Actors/Louise Fletcher
- raw_data/Actors/Luise Rainer
- raw_data/Actors/Maggie Smith
- raw_data/Actors/Marie Dressler
- raw_data/Actors/Marion Cotillard
- raw_data/Actors/Marlee Matlin
- raw_data/Actors/Marlon Brando
- raw_data/Actors/Mary Pickford
- raw_data/Actors/Matthew McConaughey
- raw_data/Actors/Maximilian Schell
- raw_data/Actors/Meryl Streep
- raw_data/Actors/Michael Douglas
- raw_data/Actors/Natalie Portman
- raw_data/Actors/Nicolas Cage
- raw_data/Actors/Nicole Kidman
- raw_data/Actors/Norma Shearer
- raw_data/Actors/Olivia de Havilland
- raw_data/Actors/Patricia Neal
- raw_data/Actors/Paul Lukas
- raw_data/Actors/Paul Muni
- raw_data/Actors/Paul Newman
- raw_data/Actors/Paul Scofield
- raw_data/Actors/Philip Seymour Hoffman
- raw_data/Actors/Ray Milland
- raw_data/Actors/Reese Witherspoon
- raw_data/Actors/Rex Harrison
- raw_data/Actors/Richard Dreyfuss
- raw_data/Actors/Robert De Niro
- raw_data/Actors/Robert Donat
- raw_data/Actors/Robert Duvall
- raw_data/Actors/Roberto Benigni
- raw_data/Actors/Rod Steiger
- raw_data/Actors/Ronald Colman
- raw_data/Actors/Russell Crowe
- raw_data/Actors/Sally Field
- raw_data/Actors/Sandra Bullock
- raw_data/Actors/Sean Penn
- raw_data/Actors/Shirley Booth
- raw_data/Actors/Shirley MacLaine
- raw_data/Actors/Sidney Poitier
- raw_data/Actors/Simone Signoret
- raw_data/Actors/Sissy Spacek
- raw_data/Actors/Sophia Loren
- raw_data/Actors/Spencer Tracy
- raw_data/Actors/Susan Hayward
- raw_data/Actors/Susan Sarandon
- raw_data/Actors/Tom Hanks
- raw_data/Actors/Victor McLaglen
- raw_data/Actors/Vivien Leigh
- raw_data/Actors/Wallace Beery
- raw_data/Actors/Warner Baxter
- raw_data/Actors/William Holden
- raw_data/Actors/William Hurt
- raw_data/Actors/Yul Brynner
- raw_data/README.txt
- raw_data/info.txt
