# Supplementary material for: Fractional Dynamics of Network Growth Constrained by Aging Node Interactions
Source: PLoS One. 2016 May 12;11(5):e0154983. doi: 10.1371/journal.pone.0154983 (PMC4865103; doi:10.1371/journal.pone.0154983)
Supplement: S1 Text — In order to collect data for Fig 5 we wrote a web crawler to scan Imdb. For each Oscar winner actor/ actress whose name we obtained from Wikipedia, we scanned his/her Imdb page. Each person in Imdb has a page with a list of movies they have participated in with a corresponding release date. For each movie in a person page we scanned the movie page which contains the lead actors in that movie. Since each person has a unique id in Imdb it is relatively simple to check how many people a person has collaborated with in each year. Since movies are multi year projects, we apply a Gaussian kernel to the raw data before plotting individuals in Fig 5. (ZIP) [file pone.0154983.s001.zip › raw_data/Actors/Al Pacino]

1969	0
1970	15
1971	0
1972	15
1973	15
1974	24
1975	15
1976	15
1977	0
1978	15
1979	0
1980	15
1981	15
1982	0
1983	15
1984	15
1985	0
1986	15
1987	0
1988	0
1989	0
1990	15
1991	34
1992	0
1993	43
1994	15
1995	0
1996	29
1997	15
1998	29
1999	0
2000	29
2001	15
2002	0
2003	43
2004	30
2005	15
2006	15
2007	0
2008	29
2009	15
2010	0
2011	0
2012	28
2013	15
2014	9
2015	15
2016	29
2017	10
2018	6
