# Supplementary material for: Fractional Dynamics of Network Growth Constrained by Aging Node Interactions
Source: PLoS One. 2016 May 12;11(5):e0154983. doi: 10.1371/journal.pone.0154983 (PMC4865103; doi:10.1371/journal.pone.0154983)
Supplement: S1 Text — In order to collect data for Fig 5 we wrote a web crawler to scan Imdb. For each Oscar winner actor/ actress whose name we obtained from Wikipedia, we scanned his/her Imdb page. Each person in Imdb has a page with a list of movies they have participated in with a corresponding release date. For each movie in a person page we scanned the movie page which contains the lead actors in that movie. Since each person has a unique id in Imdb it is relatively simple to check how many people a person has collaborated with in each year. Since movies are multi year projects, we apply a Gaussian kernel to the raw data before plotting individuals in Fig 5. (ZIP) [file pone.0154983.s001.zip › raw_data/Actors/Alec Guinness]

1934	0
1935	13
1936	0
1937	0
1938	0
1939	0
1940	0
1941	0
1942	0
1943	0
1944	0
1945	0
1946	0
1947	15
1948	0
1949	15
1950	27
1951	24
1952	29
1953	11
1954	24
1955	15
1956	29
1957	13
1958	27
1959	11
1960	29
1961	15
1962	13
1963	28
1964	0
1965	15
1966	22
1967	26
1968	0
1969	14
1970	0
1971	30
1972	0
1973	13
1974	15
1975	0
1976	0
1977	13
1978	15
1979	0
1980	0
1981	15
1982	15
1983	0
1984	7
1985	29
1986	0
1987	0
1988	0
1989	30
1990	0
1991	0
1992	15
1993	0
1994	0
1995	15
