# Supplementary material for: Fractional Dynamics of Network Growth Constrained by Aging Node Interactions
Source: PLoS One. 2016 May 12;11(5):e0154983. doi: 10.1371/journal.pone.0154983 (PMC4865103; doi:10.1371/journal.pone.0154983)
Supplement: S1 Text — In order to collect data for Fig 5 we wrote a web crawler to scan Imdb. For each Oscar winner actor/ actress whose name we obtained from Wikipedia, we scanned his/her Imdb page. Each person in Imdb has a page with a list of movies they have participated in with a corresponding release date. For each movie in a person page we scanned the movie page which contains the lead actors in that movie. Since each person has a unique id in Imdb it is relatively simple to check how many people a person has collaborated with in each year. Since movies are multi year projects, we apply a Gaussian kernel to the raw data before plotting individuals in Fig 5. (ZIP) [file pone.0154983.s001.zip › raw_data/Actors/Anna Magnani]

1928	0
1929	9
1930	0
1931	0
1932	0
1933	0
1934	0
1935	15
1936	16
1937	28
1938	0
1939	14
1940	0
1941	7
1942	22
1943	16
1944	33
1945	15
1946	18
1947	32
1948	27
1949	26
1950	0
1951	11
1952	0
1953	42
1954	14
1955	0
1956	9
1957	9
1958	13
1959	0
1960	15
1961	29
1962	0
1963	15
1964	15
1965	14
1966	15
1967	0
1968	0
1969	0
1970	15
1971	0
1972	0
1973	12
