# Supplementary material for: Fractional Dynamics of Network Growth Constrained by Aging Node Interactions
Source: PLoS One. 2016 May 12;11(5):e0154983. doi: 10.1371/journal.pone.0154983 (PMC4865103; doi:10.1371/journal.pone.0154983)
Supplement: S1 Text — In order to collect data for Fig 5 we wrote a web crawler to scan Imdb. For each Oscar winner actor/ actress whose name we obtained from Wikipedia, we scanned his/her Imdb page. Each person in Imdb has a page with a list of movies they have participated in with a corresponding release date. For each movie in a person page we scanned the movie page which contains the lead actors in that movie. Since each person has a unique id in Imdb it is relatively simple to check how many people a person has collaborated with in each year. Since movies are multi year projects, we apply a Gaussian kernel to the raw data before plotting individuals in Fig 5. (ZIP) [file pone.0154983.s001.zip › raw_data/Actors/Anne Bancroft]

1952	0
1953	11
1954	34
1955	29
1956	47
1957	15
1958	35
1959	0
1960	0
1961	0
1962	0
1963	6
1964	0
1965	15
1966	15
1967	14
1968	13
1969	0
1970	0
1971	0
1972	0
1973	15
1974	0
1975	0
1976	44
1977	30
1978	15
1979	0
1980	0
1981	29
1982	0
1983	0
1984	15
1985	15
1986	15
1987	8
1988	15
1989	15
1990	15
1991	0
1992	0
1993	29
1994	43
1995	0
1996	43
1997	15
1998	29
1999	29
2000	0
2001	29
2002	15
2003	0
2004	0
2005	0
2006	0
2007	0
2008	0
2009	0
2010	15
