# Supplementary material for: Fractional Dynamics of Network Growth Constrained by Aging Node Interactions
Source: PLoS One. 2016 May 12;11(5):e0154983. doi: 10.1371/journal.pone.0154983 (PMC4865103; doi:10.1371/journal.pone.0154983)
Supplement: S1 Text — In order to collect data for Fig 5 we wrote a web crawler to scan Imdb. For each Oscar winner actor/ actress whose name we obtained from Wikipedia, we scanned his/her Imdb page. Each person in Imdb has a page with a list of movies they have participated in with a corresponding release date. For each movie in a person page we scanned the movie page which contains the lead actors in that movie. Since each person has a unique id in Imdb it is relatively simple to check how many people a person has collaborated with in each year. Since movies are multi year projects, we apply a Gaussian kernel to the raw data before plotting individuals in Fig 5. (ZIP) [file pone.0154983.s001.zip › raw_data/Actors/Anthony Hopkins]

1967	0
1968	15
1969	15
1970	29
1971	0
1972	15
1973	15
1974	6
1975	29
1976	0
1977	0
1978	30
1979	29
1980	0
1981	29
1982	0
1983	0
1984	0
1985	15
1986	14
1987	0
1988	15
1989	15
1990	15
1991	15
1992	15
1993	71
1994	57
1995	29
1996	15
1997	29
1998	29
1999	29
2000	29
2001	30
2002	29
2003	29
2004	15
2005	15
2006	43
2007	29
2008	57
2009	3
2010	15
2011	41
2012	58
2013	15
2014	29
2015	15
2016	57
2017	10
