# Supplementary material for: Fractional Dynamics of Network Growth Constrained by Aging Node Interactions
Source: PLoS One. 2016 May 12;11(5):e0154983. doi: 10.1371/journal.pone.0154983 (PMC4865103; doi:10.1371/journal.pone.0154983)
Supplement: S1 Text — In order to collect data for Fig 5 we wrote a web crawler to scan Imdb. For each Oscar winner actor/ actress whose name we obtained from Wikipedia, we scanned his/her Imdb page. Each person in Imdb has a page with a list of movies they have participated in with a corresponding release date. For each movie in a person page we scanned the movie page which contains the lead actors in that movie. Since each person has a unique id in Imdb it is relatively simple to check how many people a person has collaborated with in each year. Since movies are multi year projects, we apply a Gaussian kernel to the raw data before plotting individuals in Fig 5. (ZIP) [file pone.0154983.s001.zip › raw_data/Actors/Art Carney]

1941	0
1942	12
1943	0
1944	0
1945	0
1946	0
1947	0
1948	0
1949	0
1950	0
1951	3
1952	0
1953	0
1954	0
1955	0
1956	0
1957	0
1958	0
1959	0
1960	0
1961	0
1962	0
1963	0
1964	0
1965	15
1966	0
1967	0
1968	15
1969	0
1970	0
1971	0
1972	0
1973	0
1974	0
1975	15
1976	15
1977	15
1978	9
1979	29
1980	56
1981	29
1982	35
1983	0
1984	22
1985	43
1986	0
1987	0
1988	0
1989	15
1990	0
1991	0
1992	0
1993	0
1994	15
