# Supplementary material for: Fractional Dynamics of Network Growth Constrained by Aging Node Interactions
Source: PLoS One. 2016 May 12;11(5):e0154983. doi: 10.1371/journal.pone.0154983 (PMC4865103; doi:10.1371/journal.pone.0154983)
Supplement: S1 Text — In order to collect data for Fig 5 we wrote a web crawler to scan Imdb. For each Oscar winner actor/ actress whose name we obtained from Wikipedia, we scanned his/her Imdb page. Each person in Imdb has a page with a list of movies they have participated in with a corresponding release date. For each movie in a person page we scanned the movie page which contains the lead actors in that movie. Since each person has a unique id in Imdb it is relatively simple to check how many people a person has collaborated with in each year. Since movies are multi year projects, we apply a Gaussian kernel to the raw data before plotting individuals in Fig 5. (ZIP) [file pone.0154983.s001.zip › raw_data/Actors/Audrey Hepburn]

1951	0
1952	64
1953	15
1954	13
1955	22
1956	0
1957	15
1958	8
1959	14
1960	22
1961	13
1962	27
1963	0
1964	10
1965	18
1966	10
1967	12
1968	18
1969	0
1970	0
1971	0
1972	0
1973	0
1974	0
1975	0
1976	0
1977	15
1978	0
1979	0
1980	0
1981	15
1982	15
1983	0
1984	0
1985	0
1986	0
1987	0
1988	0
1989	0
1990	15
