# Supplementary material for: Fractional Dynamics of Network Growth Constrained by Aging Node Interactions
Source: PLoS One. 2016 May 12;11(5):e0154983. doi: 10.1371/journal.pone.0154983 (PMC4865103; doi:10.1371/journal.pone.0154983)
Supplement: S1 Text — In order to collect data for Fig 5 we wrote a web crawler to scan Imdb. For each Oscar winner actor/ actress whose name we obtained from Wikipedia, we scanned his/her Imdb page. Each person in Imdb has a page with a list of movies they have participated in with a corresponding release date. For each movie in a person page we scanned the movie page which contains the lead actors in that movie. Since each person has a unique id in Imdb it is relatively simple to check how many people a person has collaborated with in each year. Since movies are multi year projects, we apply a Gaussian kernel to the raw data before plotting individuals in Fig 5. (ZIP) [file pone.0154983.s001.zip › raw_data/Actors/Ben Kingsley]

1972	0
1973	10
1974	0
1975	0
1976	0
1977	0
1978	0
1979	0
1980	0
1981	0
1982	0
1983	15
1984	10
1985	0
1986	26
1987	0
1988	15
1989	42
1990	15
1991	50
1992	29
1993	30
1994	42
1995	11
1996	15
1997	15
1998	29
1999	15
2000	15
2001	43
2002	24
2003	29
2004	15
2005	30
2006	29
2007	30
2008	43
2009	71
2010	17
2011	51
2012	15
2013	30
2014	71
2015	90
2016	104
2017	23
