# Supplementary material for: Fractional Dynamics of Network Growth Constrained by Aging Node Interactions
Source: PLoS One. 2016 May 12;11(5):e0154983. doi: 10.1371/journal.pone.0154983 (PMC4865103; doi:10.1371/journal.pone.0154983)
Supplement: S1 Text — In order to collect data for Fig 5 we wrote a web crawler to scan Imdb. For each Oscar winner actor/ actress whose name we obtained from Wikipedia, we scanned his/her Imdb page. Each person in Imdb has a page with a list of movies they have participated in with a corresponding release date. For each movie in a person page we scanned the movie page which contains the lead actors in that movie. Since each person has a unique id in Imdb it is relatively simple to check how many people a person has collaborated with in each year. Since movies are multi year projects, we apply a Gaussian kernel to the raw data before plotting individuals in Fig 5. (ZIP) [file pone.0154983.s001.zip › raw_data/Actors/Bette Davis]

1931	0
1932	36
1933	75
1934	47
1935	65
1936	43
1937	42
1938	53
1939	27
1940	48
1941	28
1942	55
1943	37
1944	37
1945	13
1946	24
1947	14
1948	0
1949	20
1950	8
1951	15
1952	21
1953	11
1954	11
1955	0
1956	10
1957	28
1958	0
1959	0
1960	29
1961	0
1962	15
1963	15
1964	15
1965	40
1966	15
1967	0
1968	0
1969	11
1970	0
1971	12
1972	15
1973	29
1974	0
1975	0
1976	0
1977	12
1978	0
1979	29
1980	0
1981	12
1982	0
1983	0
1984	0
1985	0
1986	0
1987	0
1988	11
1989	0
1990	15
