# Supplementary material for: Fractional Dynamics of Network Growth Constrained by Aging Node Interactions
Source: PLoS One. 2016 May 12;11(5):e0154983. doi: 10.1371/journal.pone.0154983 (PMC4865103; doi:10.1371/journal.pone.0154983)
Supplement: S1 Text — In order to collect data for Fig 5 we wrote a web crawler to scan Imdb. For each Oscar winner actor/ actress whose name we obtained from Wikipedia, we scanned his/her Imdb page. Each person in Imdb has a page with a list of movies they have participated in with a corresponding release date. For each movie in a person page we scanned the movie page which contains the lead actors in that movie. Since each person has a unique id in Imdb it is relatively simple to check how many people a person has collaborated with in each year. Since movies are multi year projects, we apply a Gaussian kernel to the raw data before plotting individuals in Fig 5. (ZIP) [file pone.0154983.s001.zip › raw_data/Actors/Bing Crosby]

1930	0
1931	30
1932	23
1933	25
1934	37
1935	33
1936	48
1937	38
1938	28
1939	39
1940	40
1941	29
1942	29
1943	46
1944	36
1945	35
1946	56
1947	10
1948	49
1949	12
1950	42
1951	29
1952	29
1953	32
1954	38
1955	9
1956	8
1957	37
1958	8
1959	0
1960	25
1961	25
1962	0
1963	15
1964	0
1965	15
1966	0
1967	15
1968	0
1969	0
1970	0
1971	0
1972	0
1973	15
1974	0
1975	2
