# Supplementary material for: Fractional Dynamics of Network Growth Constrained by Aging Node Interactions
Source: PLoS One. 2016 May 12;11(5):e0154983. doi: 10.1371/journal.pone.0154983 (PMC4865103; doi:10.1371/journal.pone.0154983)
Supplement: S1 Text — In order to collect data for Fig 5 we wrote a web crawler to scan Imdb. For each Oscar winner actor/ actress whose name we obtained from Wikipedia, we scanned his/her Imdb page. Each person in Imdb has a page with a list of movies they have participated in with a corresponding release date. For each movie in a person page we scanned the movie page which contains the lead actors in that movie. Since each person has a unique id in Imdb it is relatively simple to check how many people a person has collaborated with in each year. Since movies are multi year projects, we apply a Gaussian kernel to the raw data before plotting individuals in Fig 5. (ZIP) [file pone.0154983.s001.zip › raw_data/Actors/Broderick Crawford]

1937	0
1938	8
1939	15
1940	80
1941	75
1942	42
1943	83
1944	0
1945	0
1946	0
1947	26
1948	23
1949	29
1950	59
1951	26
1952	12
1953	44
1954	26
1955	34
1956	55
1957	28
1958	0
1959	15
1960	0
1961	0
1962	23
1963	15
1964	25
1965	15
1966	14
1967	51
1968	15
1969	0
1970	0
1971	61
1972	0
1973	30
1974	15
1975	0
1976	0
1977	15
1978	18
1979	0
1980	20
1981	29
1982	0
1983	29
1984	15
