# Supplementary material for: Fractional Dynamics of Network Growth Constrained by Aging Node Interactions
Source: PLoS One. 2016 May 12;11(5):e0154983. doi: 10.1371/journal.pone.0154983 (PMC4865103; doi:10.1371/journal.pone.0154983)
Supplement: S1 Text — In order to collect data for Fig 5 we wrote a web crawler to scan Imdb. For each Oscar winner actor/ actress whose name we obtained from Wikipedia, we scanned his/her Imdb page. Each person in Imdb has a page with a list of movies they have participated in with a corresponding release date. For each movie in a person page we scanned the movie page which contains the lead actors in that movie. Since each person has a unique id in Imdb it is relatively simple to check how many people a person has collaborated with in each year. Since movies are multi year projects, we apply a Gaussian kernel to the raw data before plotting individuals in Fig 5. (ZIP) [file pone.0154983.s001.zip › raw_data/Actors/Burt Lancaster]

1946	0
1947	12
1948	39
1949	41
1950	28
1951	19
1952	36
1953	8
1954	52
1955	26
1956	27
1957	8
1958	37
1959	21
1960	15
1961	26
1962	29
1963	11
1964	39
1965	27
1966	0
1967	15
1968	23
1969	27
1970	23
1971	15
1972	28
1973	15
1974	29
1975	29
1976	0
1977	44
1978	26
1979	15
1980	15
1981	15
1982	29
1983	0
1984	29
1985	0
1986	15
1987	15
1988	15
1989	15
1990	29
