# Supplementary material for: Fractional Dynamics of Network Growth Constrained by Aging Node Interactions
Source: PLoS One. 2016 May 12;11(5):e0154983. doi: 10.1371/journal.pone.0154983 (PMC4865103; doi:10.1371/journal.pone.0154983)
Supplement: S1 Text — In order to collect data for Fig 5 we wrote a web crawler to scan Imdb. For each Oscar winner actor/ actress whose name we obtained from Wikipedia, we scanned his/her Imdb page. Each person in Imdb has a page with a list of movies they have participated in with a corresponding release date. For each movie in a person page we scanned the movie page which contains the lead actors in that movie. Since each person has a unique id in Imdb it is relatively simple to check how many people a person has collaborated with in each year. Since movies are multi year projects, we apply a Gaussian kernel to the raw data before plotting individuals in Fig 5. (ZIP) [file pone.0154983.s001.zip › raw_data/Actors/Charles Laughton]

1928	0
1929	8
1930	7
1931	9
1932	11
1933	59
1934	25
1935	15
1936	40
1937	15
1938	4
1939	15
1940	35
1941	10
1942	14
1943	43
1944	36
1945	36
1946	10
1947	9
1948	16
1949	39
1950	20
1951	0
1952	22
1953	21
1954	24
1955	15
1956	0
1957	0
1958	13
1959	0
1960	0
1961	15
1962	15
1963	15
