# Supplementary material for: Fractional Dynamics of Network Growth Constrained by Aging Node Interactions
Source: PLoS One. 2016 May 12;11(5):e0154983. doi: 10.1371/journal.pone.0154983 (PMC4865103; doi:10.1371/journal.pone.0154983)
Supplement: S1 Text — In order to collect data for Fig 5 we wrote a web crawler to scan Imdb. For each Oscar winner actor/ actress whose name we obtained from Wikipedia, we scanned his/her Imdb page. Each person in Imdb has a page with a list of movies they have participated in with a corresponding release date. For each movie in a person page we scanned the movie page which contains the lead actors in that movie. Since each person has a unique id in Imdb it is relatively simple to check how many people a person has collaborated with in each year. Since movies are multi year projects, we apply a Gaussian kernel to the raw data before plotting individuals in Fig 5. (ZIP) [file pone.0154983.s001.zip › raw_data/Actors/Charlton Heston]

1941	0
1942	10
1943	0
1944	0
1945	0
1946	0
1947	0
1948	0
1949	0
1950	0
1951	12
1952	0
1953	26
1954	60
1955	33
1956	37
1957	28
1958	0
1959	43
1960	25
1961	0
1962	15
1963	21
1964	15
1965	0
1966	52
1967	15
1968	24
1969	29
1970	11
1971	44
1972	14
1973	29
1974	29
1975	46
1976	1
1977	42
1978	15
1979	15
1980	0
1981	29
1982	0
1983	7
1984	0
1985	0
1986	0
1987	0
1988	0
1989	0
1990	12
1991	15
1992	18
1993	14
1994	30
1995	29
1996	0
1997	44
1998	15
1999	28
2000	15
2001	0
2002	45
2003	15
2004	23
2005	0
2006	0
2007	0
2008	0
2009	0
2010	0
2011	12
