# Supplementary material for: Fractional Dynamics of Network Growth Constrained by Aging Node Interactions
Source: PLoS One. 2016 May 12;11(5):e0154983. doi: 10.1371/journal.pone.0154983 (PMC4865103; doi:10.1371/journal.pone.0154983)
Supplement: S1 Text — In order to collect data for Fig 5 we wrote a web crawler to scan Imdb. For each Oscar winner actor/ actress whose name we obtained from Wikipedia, we scanned his/her Imdb page. Each person in Imdb has a page with a list of movies they have participated in with a corresponding release date. For each movie in a person page we scanned the movie page which contains the lead actors in that movie. Since each person has a unique id in Imdb it is relatively simple to check how many people a person has collaborated with in each year. Since movies are multi year projects, we apply a Gaussian kernel to the raw data before plotting individuals in Fig 5. (ZIP) [file pone.0154983.s001.zip › raw_data/Actors/Clark Gable]

1923	0
1924	9
1925	12
1926	44
1927	33
1928	0
1929	0
1930	0
1931	10
1932	109
1933	27
1934	50
1935	40
1936	56
1937	32
1938	39
1939	25
1940	30
1941	35
1942	22
1943	7
1944	0
1945	0
1946	11
1947	0
1948	15
1949	22
1950	15
1951	26
1952	21
1953	15
1954	26
1955	15
1956	14
1957	16
1958	0
1959	22
1960	19
1961	11
1962	8
