# Supplementary material for: Fractional Dynamics of Network Growth Constrained by Aging Node Interactions
Source: PLoS One. 2016 May 12;11(5):e0154983. doi: 10.1371/journal.pone.0154983 (PMC4865103; doi:10.1371/journal.pone.0154983)
Supplement: S1 Text — In order to collect data for Fig 5 we wrote a web crawler to scan Imdb. For each Oscar winner actor/ actress whose name we obtained from Wikipedia, we scanned his/her Imdb page. Each person in Imdb has a page with a list of movies they have participated in with a corresponding release date. For each movie in a person page we scanned the movie page which contains the lead actors in that movie. Since each person has a unique id in Imdb it is relatively simple to check how many people a person has collaborated with in each year. Since movies are multi year projects, we apply a Gaussian kernel to the raw data before plotting individuals in Fig 5. (ZIP) [file pone.0154983.s001.zip › raw_data/Actors/Claudette Colbert]

1927	0
1928	8
1929	0
1930	21
1931	40
1932	39
1933	57
1934	36
1935	43
1936	45
1937	15
1938	29
1939	40
1940	38
1941	28
1942	29
1943	15
1944	21
1945	15
1946	19
1947	20
1948	26
1949	25
1950	10
1951	16
1952	22
1953	11
1954	0
1955	29
1956	14
1957	0
1958	0
1959	0
1960	0
1961	0
1962	15
