# Supplementary material for: Fractional Dynamics of Network Growth Constrained by Aging Node Interactions
Source: PLoS One. 2016 May 12;11(5):e0154983. doi: 10.1371/journal.pone.0154983 (PMC4865103; doi:10.1371/journal.pone.0154983)
Supplement: S1 Text — In order to collect data for Fig 5 we wrote a web crawler to scan Imdb. For each Oscar winner actor/ actress whose name we obtained from Wikipedia, we scanned his/her Imdb page. Each person in Imdb has a page with a list of movies they have participated in with a corresponding release date. For each movie in a person page we scanned the movie page which contains the lead actors in that movie. Since each person has a unique id in Imdb it is relatively simple to check how many people a person has collaborated with in each year. Since movies are multi year projects, we apply a Gaussian kernel to the raw data before plotting individuals in Fig 5. (ZIP) [file pone.0154983.s001.zip › raw_data/Actors/Cliff Robertson]

1943	0
1944	22
1945	0
1946	0
1947	0
1948	0
1949	0
1950	0
1951	0
1952	0
1953	0
1954	0
1955	0
1956	12
1957	13
1958	0
1959	23
1960	30
1961	0
1962	43
1963	15
1964	34
1965	29
1966	37
1967	0
1968	9
1969	24
1970	0
1971	15
1972	15
1973	15
1974	15
1975	15
1976	5
1977	57
1978	15
1979	0
1980	23
1981	4
1982	15
1983	0
1984	43
1985	0
1986	13
1987	0
1988	15
1989	0
1990	0
1991	0
1992	15
1993	15
1994	0
1995	15
1996	15
1997	15
1998	0
1999	29
2000	15
2001	0
2002	29
2003	29
2004	0
2005	29
2006	0
2007	0
2008	15
