# Supplementary material for: Fractional Dynamics of Network Growth Constrained by Aging Node Interactions
Source: PLoS One. 2016 May 12;11(5):e0154983. doi: 10.1371/journal.pone.0154983 (PMC4865103; doi:10.1371/journal.pone.0154983)
Supplement: S1 Text — In order to collect data for Fig 5 we wrote a web crawler to scan Imdb. For each Oscar winner actor/ actress whose name we obtained from Wikipedia, we scanned his/her Imdb page. Each person in Imdb has a page with a list of movies they have participated in with a corresponding release date. For each movie in a person page we scanned the movie page which contains the lead actors in that movie. Since each person has a unique id in Imdb it is relatively simple to check how many people a person has collaborated with in each year. Since movies are multi year projects, we apply a Gaussian kernel to the raw data before plotting individuals in Fig 5. (ZIP) [file pone.0154983.s001.zip › raw_data/Actors/Colin Firth]

1984	0
1985	15
1986	15
1987	0
1988	15
1989	15
1990	0
1991	29
1992	15
1993	15
1994	15
1995	12
1996	15
1997	15
1998	29
1999	15
2000	29
2001	28
2002	29
2003	15
2004	57
2005	29
2006	42
2007	0
2008	58
2009	57
2010	43
2011	45
2012	17
2013	29
2014	29
2015	22
2016	34
