# Supplementary material for: Fractional Dynamics of Network Growth Constrained by Aging Node Interactions
Source: PLoS One. 2016 May 12;11(5):e0154983. doi: 10.1371/journal.pone.0154983 (PMC4865103; doi:10.1371/journal.pone.0154983)
Supplement: S1 Text — In order to collect data for Fig 5 we wrote a web crawler to scan Imdb. For each Oscar winner actor/ actress whose name we obtained from Wikipedia, we scanned his/her Imdb page. Each person in Imdb has a page with a list of movies they have participated in with a corresponding release date. For each movie in a person page we scanned the movie page which contains the lead actors in that movie. Since each person has a unique id in Imdb it is relatively simple to check how many people a person has collaborated with in each year. Since movies are multi year projects, we apply a Gaussian kernel to the raw data before plotting individuals in Fig 5. (ZIP) [file pone.0154983.s001.zip › raw_data/Actors/David Niven]

1932	0
1933	7
1934	8
1935	15
1936	53
1937	65
1938	33
1939	36
1940	65
1941	14
1942	0
1943	15
1944	0
1945	15
1946	0
1947	24
1948	34
1949	29
1950	19
1951	24
1952	52
1953	0
1954	7
1955	42
1956	15
1957	42
1958	33
1959	24
1960	24
1961	15
1962	28
1963	44
1964	29
1965	29
1966	0
1967	41
1968	0
1969	42
1970	40
1971	0
1972	15
1973	11
1974	0
1975	15
1976	16
1977	27
1978	0
1979	28
1980	29
1981	28
1982	0
1983	15
1984	29
