# Supplementary material for: Fractional Dynamics of Network Growth Constrained by Aging Node Interactions
Source: PLoS One. 2016 May 12;11(5):e0154983. doi: 10.1371/journal.pone.0154983 (PMC4865103; doi:10.1371/journal.pone.0154983)
Supplement: S1 Text — In order to collect data for Fig 5 we wrote a web crawler to scan Imdb. For each Oscar winner actor/ actress whose name we obtained from Wikipedia, we scanned his/her Imdb page. Each person in Imdb has a page with a list of movies they have participated in with a corresponding release date. For each movie in a person page we scanned the movie page which contains the lead actors in that movie. Since each person has a unique id in Imdb it is relatively simple to check how many people a person has collaborated with in each year. Since movies are multi year projects, we apply a Gaussian kernel to the raw data before plotting individuals in Fig 5. (ZIP) [file pone.0154983.s001.zip › raw_data/Actors/Diane Keaton]

1970	0
1971	15
1972	1
1973	27
1974	15
1975	15
1976	15
1977	15
1978	42
1979	0
1980	28
1981	0
1982	15
1983	15
1984	0
1985	29
1986	0
1987	15
1988	30
1989	15
1990	15
1991	15
1992	15
1993	0
1994	29
1995	0
1996	15
1997	15
1998	29
1999	0
2000	15
2001	15
2002	29
2003	0
2004	15
2005	0
2006	1
2007	15
2008	29
2009	29
2010	0
2011	15
2012	0
2013	15
2014	15
2015	28
2016	15
2017	5
