# Supplementary material for: Fractional Dynamics of Network Growth Constrained by Aging Node Interactions
Source: PLoS One. 2016 May 12;11(5):e0154983. doi: 10.1371/journal.pone.0154983 (PMC4865103; doi:10.1371/journal.pone.0154983)
Supplement: S1 Text — In order to collect data for Fig 5 we wrote a web crawler to scan Imdb. For each Oscar winner actor/ actress whose name we obtained from Wikipedia, we scanned his/her Imdb page. Each person in Imdb has a page with a list of movies they have participated in with a corresponding release date. For each movie in a person page we scanned the movie page which contains the lead actors in that movie. Since each person has a unique id in Imdb it is relatively simple to check how many people a person has collaborated with in each year. Since movies are multi year projects, we apply a Gaussian kernel to the raw data before plotting individuals in Fig 5. (ZIP) [file pone.0154983.s001.zip › raw_data/Actors/Dustin Hoffman]

1967	0
1968	27
1969	15
1970	29
1971	15
1972	28
1973	9
1974	0
1975	29
1976	0
1977	29
1978	0
1979	15
1980	29
1981	0
1982	0
1983	15
1984	0
1985	0
1986	0
1987	0
1988	15
1989	15
1990	15
1991	15
1992	36
1993	15
1994	0
1995	0
1996	15
1997	17
1998	29
1999	11
2000	15
2001	0
2002	2
2003	15
2004	27
2005	57
2006	30
2007	30
2008	0
2009	69
2010	0
2011	30
2012	29
2013	15
2014	0
2015	43
2016	15
2017	9
