# Supplementary material for: Fractional Dynamics of Network Growth Constrained by Aging Node Interactions
Source: PLoS One. 2016 May 12;11(5):e0154983. doi: 10.1371/journal.pone.0154983 (PMC4865103; doi:10.1371/journal.pone.0154983)
Supplement: S1 Text — In order to collect data for Fig 5 we wrote a web crawler to scan Imdb. For each Oscar winner actor/ actress whose name we obtained from Wikipedia, we scanned his/her Imdb page. Each person in Imdb has a page with a list of movies they have participated in with a corresponding release date. For each movie in a person page we scanned the movie page which contains the lead actors in that movie. Since each person has a unique id in Imdb it is relatively simple to check how many people a person has collaborated with in each year. Since movies are multi year projects, we apply a Gaussian kernel to the raw data before plotting individuals in Fig 5. (ZIP) [file pone.0154983.s001.zip › raw_data/Actors/Elizabeth Taylor]

1942	0
1943	12
1944	26
1945	27
1946	0
1947	15
1948	28
1949	28
1950	29
1951	27
1952	52
1953	24
1954	7
1955	52
1956	0
1957	15
1958	13
1959	8
1960	12
1961	15
1962	10
1963	0
1964	28
1965	0
1966	10
1967	0
1968	38
1969	25
1970	15
1971	5
1972	0
1973	35
1974	27
1975	15
1976	0
1977	15
1978	15
1979	0
1980	15
1981	15
1982	0
1983	0
1984	0
1985	0
1986	0
1987	0
1988	0
1989	15
1990	0
1991	0
1992	0
1993	0
1994	0
1995	15
