# Supplementary material for: Fractional Dynamics of Network Growth Constrained by Aging Node Interactions
Source: PLoS One. 2016 May 12;11(5):e0154983. doi: 10.1371/journal.pone.0154983 (PMC4865103; doi:10.1371/journal.pone.0154983)
Supplement: S1 Text — In order to collect data for Fig 5 we wrote a web crawler to scan Imdb. For each Oscar winner actor/ actress whose name we obtained from Wikipedia, we scanned his/her Imdb page. Each person in Imdb has a page with a list of movies they have participated in with a corresponding release date. For each movie in a person page we scanned the movie page which contains the lead actors in that movie. Since each person has a unique id in Imdb it is relatively simple to check how many people a person has collaborated with in each year. Since movies are multi year projects, we apply a Gaussian kernel to the raw data before plotting individuals in Fig 5. (ZIP) [file pone.0154983.s001.zip › raw_data/Actors/Ellen Burstyn]

1964	0
1965	29
1966	0
1967	0
1968	0
1969	0
1970	12
1971	30
1972	15
1973	15
1974	15
1975	30
1976	0
1977	0
1978	14
1979	17
1980	0
1981	15
1982	11
1983	0
1984	0
1985	15
1986	15
1987	0
1988	0
1989	15
1990	0
1991	0
1992	29
1993	0
1994	15
1995	29
1996	43
1997	15
1998	15
1999	15
2000	11
2001	43
2002	0
2003	32
2004	0
2005	0
2006	0
2007	42
2008	15
2009	44
2010	43
2011	15
2012	15
2013	15
2014	13
2015	72
2016	33
