# Supplementary material for: Fractional Dynamics of Network Growth Constrained by Aging Node Interactions
Source: PLoS One. 2016 May 12;11(5):e0154983. doi: 10.1371/journal.pone.0154983 (PMC4865103; doi:10.1371/journal.pone.0154983)
Supplement: S1 Text — In order to collect data for Fig 5 we wrote a web crawler to scan Imdb. For each Oscar winner actor/ actress whose name we obtained from Wikipedia, we scanned his/her Imdb page. Each person in Imdb has a page with a list of movies they have participated in with a corresponding release date. For each movie in a person page we scanned the movie page which contains the lead actors in that movie. Since each person has a unique id in Imdb it is relatively simple to check how many people a person has collaborated with in each year. Since movies are multi year projects, we apply a Gaussian kernel to the raw data before plotting individuals in Fig 5. (ZIP) [file pone.0154983.s001.zip › raw_data/Actors/Emil Jannings]

1914	0
1915	10
1916	0
1917	28
1918	48
1919	16
1920	43
1921	46
1922	50
1923	19
1924	30
1925	33
1926	20
1927	16
1928	14
1929	29
1930	10
1931	29
1932	0
1933	11
1934	11
1935	4
1936	15
1937	15
1938	25
1939	0
1940	19
1941	0
1942	15
1943	15
1944	15
1945	0
1946	15
