# Supplementary material for: Fractional Dynamics of Network Growth Constrained by Aging Node Interactions
Source: PLoS One. 2016 May 12;11(5):e0154983. doi: 10.1371/journal.pone.0154983 (PMC4865103; doi:10.1371/journal.pone.0154983)
Supplement: S1 Text — In order to collect data for Fig 5 we wrote a web crawler to scan Imdb. For each Oscar winner actor/ actress whose name we obtained from Wikipedia, we scanned his/her Imdb page. Each person in Imdb has a page with a list of movies they have participated in with a corresponding release date. For each movie in a person page we scanned the movie page which contains the lead actors in that movie. Since each person has a unique id in Imdb it is relatively simple to check how many people a person has collaborated with in each year. Since movies are multi year projects, we apply a Gaussian kernel to the raw data before plotting individuals in Fig 5. (ZIP) [file pone.0154983.s001.zip › raw_data/Actors/Emma Thompson]

1989	0
1990	30
1991	0
1992	29
1993	29
1994	43
1995	15
1996	29
1997	15
1998	0
1999	43
2000	0
2001	15
2002	0
2003	3
2004	43
2005	15
2006	15
2007	15
2008	30
2009	30
2010	30
2011	15
2012	15
2013	29
2014	43
2015	15
2016	71
2017	11
2018	15
