# Supplementary material for: Fractional Dynamics of Network Growth Constrained by Aging Node Interactions
Source: PLoS One. 2016 May 12;11(5):e0154983. doi: 10.1371/journal.pone.0154983 (PMC4865103; doi:10.1371/journal.pone.0154983)
Supplement: S1 Text — In order to collect data for Fig 5 we wrote a web crawler to scan Imdb. For each Oscar winner actor/ actress whose name we obtained from Wikipedia, we scanned his/her Imdb page. Each person in Imdb has a page with a list of movies they have participated in with a corresponding release date. For each movie in a person page we scanned the movie page which contains the lead actors in that movie. Since each person has a unique id in Imdb it is relatively simple to check how many people a person has collaborated with in each year. Since movies are multi year projects, we apply a Gaussian kernel to the raw data before plotting individuals in Fig 5. (ZIP) [file pone.0154983.s001.zip › raw_data/Actors/Ernest Borgnine]

1951	0
1952	33
1953	0
1954	32
1955	49
1956	64
1957	39
1958	15
1959	11
1960	43
1961	29
1962	55
1963	0
1964	0
1965	15
1966	15
1967	15
1968	29
1969	40
1970	24
1971	24
1972	49
1973	43
1974	29
1975	29
1976	28
1977	25
1978	29
1979	15
1980	33
1981	29
1982	43
1983	0
1984	15
1985	24
1986	0
1987	0
1988	0
1989	62
1990	29
1991	19
1992	15
1993	0
1994	0
1995	10
1996	15
1997	29
1998	30
1999	73
2000	43
2001	21
2002	10
2003	30
2004	15
2005	23
2006	23
2007	3
2008	15
2009	43
2010	9
2011	44
2012	43
2013	14
