# Supplementary material for: Fractional Dynamics of Network Growth Constrained by Aging Node Interactions
Source: PLoS One. 2016 May 12;11(5):e0154983. doi: 10.1371/journal.pone.0154983 (PMC4865103; doi:10.1371/journal.pone.0154983)
Supplement: S1 Text — In order to collect data for Fig 5 we wrote a web crawler to scan Imdb. For each Oscar winner actor/ actress whose name we obtained from Wikipedia, we scanned his/her Imdb page. Each person in Imdb has a page with a list of movies they have participated in with a corresponding release date. For each movie in a person page we scanned the movie page which contains the lead actors in that movie. Since each person has a unique id in Imdb it is relatively simple to check how many people a person has collaborated with in each year. Since movies are multi year projects, we apply a Gaussian kernel to the raw data before plotting individuals in Fig 5. (ZIP) [file pone.0154983.s001.zip › raw_data/Actors/F. Murray Abraham]

1971	0
1972	15
1973	0
1974	15
1975	0
1976	29
1977	15
1978	15
1979	22
1980	0
1981	0
1982	0
1983	0
1984	15
1985	15
1986	0
1987	15
1988	0
1989	9
1990	60
1991	30
1992	57
1993	19
1994	43
1995	64
1996	30
1997	29
1998	36
1999	0
2000	29
2001	32
2002	20
2003	28
2004	23
2005	14
2006	15
2007	32
2008	18
2009	23
2010	29
2011	0
2012	1
2013	29
2014	20
2015	58
2016	6
