# Supplementary material for: Fractional Dynamics of Network Growth Constrained by Aging Node Interactions
Source: PLoS One. 2016 May 12;11(5):e0154983. doi: 10.1371/journal.pone.0154983 (PMC4865103; doi:10.1371/journal.pone.0154983)
Supplement: S1 Text — In order to collect data for Fig 5 we wrote a web crawler to scan Imdb. For each Oscar winner actor/ actress whose name we obtained from Wikipedia, we scanned his/her Imdb page. Each person in Imdb has a page with a list of movies they have participated in with a corresponding release date. For each movie in a person page we scanned the movie page which contains the lead actors in that movie. Since each person has a unique id in Imdb it is relatively simple to check how many people a person has collaborated with in each year. Since movies are multi year projects, we apply a Gaussian kernel to the raw data before plotting individuals in Fig 5. (ZIP) [file pone.0154983.s001.zip › raw_data/Actors/Faye Dunaway]

1967	0
1968	26
1969	28
1970	26
1971	15
1972	43
1973	0
1974	15
1975	32
1976	15
1977	43
1978	0
1979	15
1980	15
1981	15
1982	15
1983	0
1984	15
1985	29
1986	0
1987	0
1988	15
1989	33
1990	22
1991	44
1992	15
1993	20
1994	15
1995	15
1996	15
1997	57
1998	15
1999	0
2000	36
2001	22
2002	2
2003	56
2004	15
2005	36
2006	15
2007	34
2008	44
2009	29
2010	52
2011	11
