# Supplementary material for: Fractional Dynamics of Network Growth Constrained by Aging Node Interactions
Source: PLoS One. 2016 May 12;11(5):e0154983. doi: 10.1371/journal.pone.0154983 (PMC4865103; doi:10.1371/journal.pone.0154983)
Supplement: S1 Text — In order to collect data for Fig 5 we wrote a web crawler to scan Imdb. For each Oscar winner actor/ actress whose name we obtained from Wikipedia, we scanned his/her Imdb page. Each person in Imdb has a page with a list of movies they have participated in with a corresponding release date. For each movie in a person page we scanned the movie page which contains the lead actors in that movie. Since each person has a unique id in Imdb it is relatively simple to check how many people a person has collaborated with in each year. Since movies are multi year projects, we apply a Gaussian kernel to the raw data before plotting individuals in Fig 5. (ZIP) [file pone.0154983.s001.zip › raw_data/Actors/Forest Whitaker]

1982	0
1983	15
1984	15
1985	0
1986	15
1987	30
1988	29
1989	29
1990	15
1991	15
1992	29
1993	29
1994	43
1995	43
1996	44
1997	15
1998	0
1999	15
2000	29
2001	30
2002	32
2003	29
2004	0
2005	15
2006	29
2007	69
2008	29
2009	63
2010	39
2011	94
2012	34
2013	44
2014	109
2015	29
2016	39
2017	3
