# Supplementary material for: Fractional Dynamics of Network Growth Constrained by Aging Node Interactions
Source: PLoS One. 2016 May 12;11(5):e0154983. doi: 10.1371/journal.pone.0154983 (PMC4865103; doi:10.1371/journal.pone.0154983)
Supplement: S1 Text — In order to collect data for Fig 5 we wrote a web crawler to scan Imdb. For each Oscar winner actor/ actress whose name we obtained from Wikipedia, we scanned his/her Imdb page. Each person in Imdb has a page with a list of movies they have participated in with a corresponding release date. For each movie in a person page we scanned the movie page which contains the lead actors in that movie. Since each person has a unique id in Imdb it is relatively simple to check how many people a person has collaborated with in each year. Since movies are multi year projects, we apply a Gaussian kernel to the raw data before plotting individuals in Fig 5. (ZIP) [file pone.0154983.s001.zip › raw_data/Actors/Frances McDormand]

1984	0
1985	15
1986	15
1987	0
1988	15
1989	15
1990	15
1991	33
1992	30
1993	30
1994	15
1995	15
1996	29
1997	47
1998	15
1999	57
2000	0
2001	29
2002	27
2003	29
2004	15
2005	1
2006	28
2007	15
2008	0
2009	29
2010	0
2011	0
2012	29
2013	43
2014	0
2015	0
2016	7
2017	20
