# Supplementary material for: Fractional Dynamics of Network Growth Constrained by Aging Node Interactions
Source: PLoS One. 2016 May 12;11(5):e0154983. doi: 10.1371/journal.pone.0154983 (PMC4865103; doi:10.1371/journal.pone.0154983)
Supplement: S1 Text — In order to collect data for Fig 5 we wrote a web crawler to scan Imdb. For each Oscar winner actor/ actress whose name we obtained from Wikipedia, we scanned his/her Imdb page. Each person in Imdb has a page with a list of movies they have participated in with a corresponding release date. For each movie in a person page we scanned the movie page which contains the lead actors in that movie. Since each person has a unique id in Imdb it is relatively simple to check how many people a person has collaborated with in each year. Since movies are multi year projects, we apply a Gaussian kernel to the raw data before plotting individuals in Fig 5. (ZIP) [file pone.0154983.s001.zip › raw_data/Actors/Fredric March]

1921	0
1922	30
1923	0
1924	0
1925	0
1926	0
1927	0
1928	0
1929	0
1930	68
1931	67
1932	43
1933	42
1934	20
1935	68
1936	38
1937	43
1938	22
1939	28
1940	11
1941	15
1942	35
1943	25
1944	0
1945	15
1946	6
1947	15
1948	0
1949	0
1950	37
1951	0
1952	24
1953	0
1954	11
1955	23
1956	14
1957	29
1958	8
1959	0
1960	15
1961	15
1962	15
1963	15
1964	0
1965	13
1966	0
1967	0
1968	14
1969	0
1970	0
1971	15
1972	0
1973	0
1974	15
