# Supplementary material for: Fractional Dynamics of Network Growth Constrained by Aging Node Interactions
Source: PLoS One. 2016 May 12;11(5):e0154983. doi: 10.1371/journal.pone.0154983 (PMC4865103; doi:10.1371/journal.pone.0154983)
Supplement: S1 Text — In order to collect data for Fig 5 we wrote a web crawler to scan Imdb. For each Oscar winner actor/ actress whose name we obtained from Wikipedia, we scanned his/her Imdb page. Each person in Imdb has a page with a list of movies they have participated in with a corresponding release date. For each movie in a person page we scanned the movie page which contains the lead actors in that movie. Since each person has a unique id in Imdb it is relatively simple to check how many people a person has collaborated with in each year. Since movies are multi year projects, we apply a Gaussian kernel to the raw data before plotting individuals in Fig 5. (ZIP) [file pone.0154983.s001.zip › raw_data/Actors/Gary Cooper]

1923	0
1924	9
1925	0
1926	107
1927	82
1928	50
1929	56
1930	24
1931	81
1932	64
1933	27
1934	13
1935	42
1936	35
1937	53
1938	15
1939	38
1940	27
1941	27
1942	41
1943	15
1944	15
1945	27
1946	26
1947	13
1948	29
1949	15
1950	28
1951	19
1952	44
1953	24
1954	19
1955	15
1956	21
1957	15
1958	8
1959	18
1960	46
1961	0
1962	15
