# Supplementary material for: Fractional Dynamics of Network Growth Constrained by Aging Node Interactions
Source: PLoS One. 2016 May 12;11(5):e0154983. doi: 10.1371/journal.pone.0154983 (PMC4865103; doi:10.1371/journal.pone.0154983)
Supplement: S1 Text — In order to collect data for Fig 5 we wrote a web crawler to scan Imdb. For each Oscar winner actor/ actress whose name we obtained from Wikipedia, we scanned his/her Imdb page. Each person in Imdb has a page with a list of movies they have participated in with a corresponding release date. For each movie in a person page we scanned the movie page which contains the lead actors in that movie. Since each person has a unique id in Imdb it is relatively simple to check how many people a person has collaborated with in each year. Since movies are multi year projects, we apply a Gaussian kernel to the raw data before plotting individuals in Fig 5. (ZIP) [file pone.0154983.s001.zip › raw_data/Actors/Gene Hackman]

1961	0
1962	15
1963	0
1964	0
1965	9
1966	0
1967	0
1968	60
1969	21
1970	49
1971	14
1972	43
1973	43
1974	10
1975	36
1976	53
1977	0
1978	43
1979	15
1980	0
1981	15
1982	30
1983	0
1984	58
1985	15
1986	29
1987	29
1988	29
1989	71
1990	15
1991	43
1992	29
1993	15
1994	29
1995	15
1996	42
1997	29
1998	29
1999	29
2000	15
2001	29
2002	69
2003	0
2004	15
2005	15
