# Supplementary material for: Fractional Dynamics of Network Growth Constrained by Aging Node Interactions
Source: PLoS One. 2016 May 12;11(5):e0154983. doi: 10.1371/journal.pone.0154983 (PMC4865103; doi:10.1371/journal.pone.0154983)
Supplement: S1 Text — In order to collect data for Fig 5 we wrote a web crawler to scan Imdb. For each Oscar winner actor/ actress whose name we obtained from Wikipedia, we scanned his/her Imdb page. Each person in Imdb has a page with a list of movies they have participated in with a corresponding release date. For each movie in a person page we scanned the movie page which contains the lead actors in that movie. Since each person has a unique id in Imdb it is relatively simple to check how many people a person has collaborated with in each year. Since movies are multi year projects, we apply a Gaussian kernel to the raw data before plotting individuals in Fig 5. (ZIP) [file pone.0154983.s001.zip › raw_data/Actors/Geoffrey Rush]

1981	0
1982	18
1983	15
1984	0
1985	0
1986	0
1987	0
1988	15
1989	0
1990	0
1991	0
1992	0
1993	0
1994	0
1995	1
1996	15
1997	33
1998	15
1999	41
2000	44
2001	15
2002	43
2003	30
2004	73
2005	15
2006	15
2007	30
2008	15
2009	38
2010	15
2011	34
2012	58
2013	4
2014	29
2015	0
2016	19
2017	15
2018	15
