# Supplementary material for: Fractional Dynamics of Network Growth Constrained by Aging Node Interactions
Source: PLoS One. 2016 May 12;11(5):e0154983. doi: 10.1371/journal.pone.0154983 (PMC4865103; doi:10.1371/journal.pone.0154983)
Supplement: S1 Text — In order to collect data for Fig 5 we wrote a web crawler to scan Imdb. For each Oscar winner actor/ actress whose name we obtained from Wikipedia, we scanned his/her Imdb page. Each person in Imdb has a page with a list of movies they have participated in with a corresponding release date. For each movie in a person page we scanned the movie page which contains the lead actors in that movie. Since each person has a unique id in Imdb it is relatively simple to check how many people a person has collaborated with in each year. Since movies are multi year projects, we apply a Gaussian kernel to the raw data before plotting individuals in Fig 5. (ZIP) [file pone.0154983.s001.zip › raw_data/Actors/Geraldine Page]

1953	0
1954	19
1955	0
1956	0
1957	0
1958	0
1959	0
1960	0
1961	0
1962	11
1963	15
1964	9
1965	15
1966	0
1967	29
1968	22
1969	0
1970	21
1971	0
1972	29
1973	11
1974	10
1975	0
1976	15
1977	0
1978	15
1979	15
1980	14
1981	0
1982	29
1983	15
1984	0
1985	15
1986	57
1987	15
1988	20
