# Supplementary material for: Fractional Dynamics of Network Growth Constrained by Aging Node Interactions
Source: PLoS One. 2016 May 12;11(5):e0154983. doi: 10.1371/journal.pone.0154983 (PMC4865103; doi:10.1371/journal.pone.0154983)
Supplement: S1 Text — In order to collect data for Fig 5 we wrote a web crawler to scan Imdb. For each Oscar winner actor/ actress whose name we obtained from Wikipedia, we scanned his/her Imdb page. Each person in Imdb has a page with a list of movies they have participated in with a corresponding release date. For each movie in a person page we scanned the movie page which contains the lead actors in that movie. Since each person has a unique id in Imdb it is relatively simple to check how many people a person has collaborated with in each year. Since movies are multi year projects, we apply a Gaussian kernel to the raw data before plotting individuals in Fig 5. (ZIP) [file pone.0154983.s001.zip › raw_data/Actors/Ginger Rogers]

1929	0
1930	6
1931	57
1932	30
1933	37
1934	65
1935	76
1936	42
1937	16
1938	29
1939	31
1940	38
1941	34
1942	10
1943	51
1944	8
1945	22
1946	15
1947	18
1948	9
1949	0
1950	11
1951	15
1952	24
1953	20
1954	24
1955	21
1956	10
1957	20
1958	8
1959	0
1960	0
1961	0
1962	0
1963	0
1964	0
1965	15
1966	29
