# Supplementary material for: Fractional Dynamics of Network Growth Constrained by Aging Node Interactions
Source: PLoS One. 2016 May 12;11(5):e0154983. doi: 10.1371/journal.pone.0154983 (PMC4865103; doi:10.1371/journal.pone.0154983)
Supplement: S1 Text — In order to collect data for Fig 5 we wrote a web crawler to scan Imdb. For each Oscar winner actor/ actress whose name we obtained from Wikipedia, we scanned his/her Imdb page. Each person in Imdb has a page with a list of movies they have participated in with a corresponding release date. For each movie in a person page we scanned the movie page which contains the lead actors in that movie. Since each person has a unique id in Imdb it is relatively simple to check how many people a person has collaborated with in each year. Since movies are multi year projects, we apply a Gaussian kernel to the raw data before plotting individuals in Fig 5. (ZIP) [file pone.0154983.s001.zip › raw_data/Actors/Glenda Jackson]

1956	0
1957	15
1958	0
1959	0
1960	0
1961	0
1962	0
1963	0
1964	15
1965	0
1966	0
1967	0
1968	15
1969	21
1970	15
1971	15
1972	44
1973	11
1974	29
1975	15
1976	24
1977	15
1978	15
1979	19
1980	29
1981	29
1982	0
1983	29
1984	0
1985	0
1986	15
1987	0
1988	15
1989	30
1990	29
1991	16
