# Supplementary material for: Fractional Dynamics of Network Growth Constrained by Aging Node Interactions
Source: PLoS One. 2016 May 12;11(5):e0154983. doi: 10.1371/journal.pone.0154983 (PMC4865103; doi:10.1371/journal.pone.0154983)
Supplement: S1 Text — In order to collect data for Fig 5 we wrote a web crawler to scan Imdb. For each Oscar winner actor/ actress whose name we obtained from Wikipedia, we scanned his/her Imdb page. Each person in Imdb has a page with a list of movies they have participated in with a corresponding release date. For each movie in a person page we scanned the movie page which contains the lead actors in that movie. Since each person has a unique id in Imdb it is relatively simple to check how many people a person has collaborated with in each year. Since movies are multi year projects, we apply a Gaussian kernel to the raw data before plotting individuals in Fig 5. (ZIP) [file pone.0154983.s001.zip › raw_data/Actors/Greer Garson]

1934	0
1935	5
1936	0
1937	0
1938	0
1939	0
1940	28
1941	28
1942	24
1943	27
1944	13
1945	15
1946	25
1947	0
1948	7
1949	15
1950	15
1951	13
1952	10
1953	0
1954	28
1955	15
1956	15
1957	0
1958	0
1959	0
1960	0
1961	30
1962	0
1963	0
1964	0
1965	0
1966	0
1967	15
1968	15
1969	6
1970	0
1971	0
1972	0
1973	0
1974	0
1975	0
1976	0
1977	6
