# Supplementary material for: Fractional Dynamics of Network Growth Constrained by Aging Node Interactions
Source: PLoS One. 2016 May 12;11(5):e0154983. doi: 10.1371/journal.pone.0154983 (PMC4865103; doi:10.1371/journal.pone.0154983)
Supplement: S1 Text — In order to collect data for Fig 5 we wrote a web crawler to scan Imdb. For each Oscar winner actor/ actress whose name we obtained from Wikipedia, we scanned his/her Imdb page. Each person in Imdb has a page with a list of movies they have participated in with a corresponding release date. For each movie in a person page we scanned the movie page which contains the lead actors in that movie. Since each person has a unique id in Imdb it is relatively simple to check how many people a person has collaborated with in each year. Since movies are multi year projects, we apply a Gaussian kernel to the raw data before plotting individuals in Fig 5. (ZIP) [file pone.0154983.s001.zip › raw_data/Actors/Gregory Peck]

1944	0
1945	25
1946	28
1947	23
1948	30
1949	8
1950	23
1951	10
1952	35
1953	24
1954	13
1955	36
1956	0
1957	29
1958	12
1959	28
1960	15
1961	22
1962	15
1963	43
1964	15
1965	15
1966	15
1967	10
1968	0
1969	15
1970	43
1971	14
1972	13
1973	0
1974	0
1975	11
1976	0
1977	15
1978	0
1979	29
1980	0
1981	15
1982	0
1983	0
1984	0
1985	0
1986	0
1987	0
1988	15
1989	0
1990	15
1991	0
1992	29
