# Supplementary material for: Fractional Dynamics of Network Growth Constrained by Aging Node Interactions
Source: PLoS One. 2016 May 12;11(5):e0154983. doi: 10.1371/journal.pone.0154983 (PMC4865103; doi:10.1371/journal.pone.0154983)
Supplement: S1 Text — In order to collect data for Fig 5 we wrote a web crawler to scan Imdb. For each Oscar winner actor/ actress whose name we obtained from Wikipedia, we scanned his/her Imdb page. Each person in Imdb has a page with a list of movies they have participated in with a corresponding release date. For each movie in a person page we scanned the movie page which contains the lead actors in that movie. Since each person has a unique id in Imdb it is relatively simple to check how many people a person has collaborated with in each year. Since movies are multi year projects, we apply a Gaussian kernel to the raw data before plotting individuals in Fig 5. (ZIP) [file pone.0154983.s001.zip › raw_data/Actors/Helen Hayes]

1917	0
1918	12
1919	0
1920	0
1921	0
1922	0
1923	0
1924	0
1925	0
1926	0
1927	0
1928	0
1929	13
1930	0
1931	0
1932	13
1933	19
1934	32
1935	13
1936	15
1937	0
1938	0
1939	0
1940	0
1941	0
1942	0
1943	0
1944	15
1945	0
1946	0
1947	0
1948	0
1949	0
1950	0
1951	0
1952	0
1953	8
1954	15
1955	0
1956	0
1957	13
1958	0
1959	0
1960	10
1961	0
1962	0
1963	0
1964	0
1965	0
1966	0
1967	0
1968	0
1969	0
1970	0
1971	15
1972	0
1973	0
1974	0
1975	15
1976	15
1977	0
1978	0
1979	14
