# Supplementary material for: Fractional Dynamics of Network Growth Constrained by Aging Node Interactions
Source: PLoS One. 2016 May 12;11(5):e0154983. doi: 10.1371/journal.pone.0154983 (PMC4865103; doi:10.1371/journal.pone.0154983)
Supplement: S1 Text — In order to collect data for Fig 5 we wrote a web crawler to scan Imdb. For each Oscar winner actor/ actress whose name we obtained from Wikipedia, we scanned his/her Imdb page. Each person in Imdb has a page with a list of movies they have participated in with a corresponding release date. For each movie in a person page we scanned the movie page which contains the lead actors in that movie. Since each person has a unique id in Imdb it is relatively simple to check how many people a person has collaborated with in each year. Since movies are multi year projects, we apply a Gaussian kernel to the raw data before plotting individuals in Fig 5. (ZIP) [file pone.0154983.s001.zip › raw_data/Actors/Helen Hunt]

1975	0
1976	10
1977	0
1978	15
1979	0
1980	0
1981	0
1982	0
1983	0
1984	0
1985	15
1986	28
1987	30
1988	17
1989	44
1990	15
1991	2
1992	15
1993	72
1994	7
1995	0
1996	15
1997	15
1998	15
1999	2
2000	0
2001	58
2002	15
2003	15
2004	0
2005	15
2006	0
2007	15
2008	15
2009	0
2010	0
2011	15
2012	29
2013	15
2014	21
2015	15
