# Supplementary material for: Fractional Dynamics of Network Growth Constrained by Aging Node Interactions
Source: PLoS One. 2016 May 12;11(5):e0154983. doi: 10.1371/journal.pone.0154983 (PMC4865103; doi:10.1371/journal.pone.0154983)
Supplement: S1 Text — In order to collect data for Fig 5 we wrote a web crawler to scan Imdb. For each Oscar winner actor/ actress whose name we obtained from Wikipedia, we scanned his/her Imdb page. Each person in Imdb has a page with a list of movies they have participated in with a corresponding release date. For each movie in a person page we scanned the movie page which contains the lead actors in that movie. Since each person has a unique id in Imdb it is relatively simple to check how many people a person has collaborated with in each year. Since movies are multi year projects, we apply a Gaussian kernel to the raw data before plotting individuals in Fig 5. (ZIP) [file pone.0154983.s001.zip › raw_data/Actors/Helen Mirren]

1966	0
1967	15
1968	14
1969	15
1970	15
1971	13
1972	0
1973	15
1974	0
1975	15
1976	0
1977	13
1978	0
1979	0
1980	29
1981	43
1982	15
1983	0
1984	0
1985	29
1986	15
1987	19
1988	0
1989	15
1990	29
1991	23
1992	15
1993	0
1994	15
1995	29
1996	15
1997	15
1998	15
1999	0
2000	26
2001	15
2002	70
2003	0
2004	15
2005	29
2006	58
2007	15
2008	15
2009	0
2010	52
2011	83
2012	18
2013	29
2014	38
2015	15
2016	43
