# Supplementary material for: Fractional Dynamics of Network Growth Constrained by Aging Node Interactions
Source: PLoS One. 2016 May 12;11(5):e0154983. doi: 10.1371/journal.pone.0154983 (PMC4865103; doi:10.1371/journal.pone.0154983)
Supplement: S1 Text — In order to collect data for Fig 5 we wrote a web crawler to scan Imdb. For each Oscar winner actor/ actress whose name we obtained from Wikipedia, we scanned his/her Imdb page. Each person in Imdb has a page with a list of movies they have participated in with a corresponding release date. For each movie in a person page we scanned the movie page which contains the lead actors in that movie. Since each person has a unique id in Imdb it is relatively simple to check how many people a person has collaborated with in each year. Since movies are multi year projects, we apply a Gaussian kernel to the raw data before plotting individuals in Fig 5. (ZIP) [file pone.0154983.s001.zip › raw_data/Actors/Henry Fonda]

1935	0
1936	31
1937	40
1938	54
1939	64
1940	58
1941	42
1942	51
1943	63
1944	22
1945	0
1946	0
1947	14
1948	23
1949	37
1950	15
1951	0
1952	9
1953	0
1954	15
1955	0
1956	15
1957	29
1958	26
1959	14
1960	24
1961	0
1962	0
1963	44
1964	14
1965	43
1966	54
1967	15
1968	24
1969	65
1970	0
1971	57
1972	0
1973	0
1974	29
1975	30
1976	0
1977	15
1978	55
1979	29
1980	43
1981	0
1982	7
