# Supplementary material for: Fractional Dynamics of Network Growth Constrained by Aging Node Interactions
Source: PLoS One. 2016 May 12;11(5):e0154983. doi: 10.1371/journal.pone.0154983 (PMC4865103; doi:10.1371/journal.pone.0154983)
Supplement: S1 Text — In order to collect data for Fig 5 we wrote a web crawler to scan Imdb. For each Oscar winner actor/ actress whose name we obtained from Wikipedia, we scanned his/her Imdb page. Each person in Imdb has a page with a list of movies they have participated in with a corresponding release date. For each movie in a person page we scanned the movie page which contains the lead actors in that movie. Since each person has a unique id in Imdb it is relatively simple to check how many people a person has collaborated with in each year. Since movies are multi year projects, we apply a Gaussian kernel to the raw data before plotting individuals in Fig 5. (ZIP) [file pone.0154983.s001.zip › raw_data/Actors/Humphrey Bogart]

1928	0
1929	13
1930	0
1931	18
1932	33
1933	27
1934	0
1935	13
1936	0
1937	62
1938	83
1939	69
1940	77
1941	59
1942	49
1943	53
1944	34
1945	34
1946	23
1947	21
1948	33
1949	21
1950	17
1951	19
1952	27
1953	12
1954	28
1955	40
1956	32
1957	14
