# Supplementary material for: Fractional Dynamics of Network Growth Constrained by Aging Node Interactions
Source: PLoS One. 2016 May 12;11(5):e0154983. doi: 10.1371/journal.pone.0154983 (PMC4865103; doi:10.1371/journal.pone.0154983)
Supplement: S1 Text — In order to collect data for Fig 5 we wrote a web crawler to scan Imdb. For each Oscar winner actor/ actress whose name we obtained from Wikipedia, we scanned his/her Imdb page. Each person in Imdb has a page with a list of movies they have participated in with a corresponding release date. For each movie in a person page we scanned the movie page which contains the lead actors in that movie. Since each person has a unique id in Imdb it is relatively simple to check how many people a person has collaborated with in each year. Since movies are multi year projects, we apply a Gaussian kernel to the raw data before plotting individuals in Fig 5. (ZIP) [file pone.0154983.s001.zip › raw_data/Actors/Ingrid Bergman]

1932	0
1933	12
1934	0
1935	0
1936	33
1937	13
1938	0
1939	33
1940	16
1941	15
1942	39
1943	14
1944	15
1945	13
1946	37
1947	14
1948	0
1949	25
1950	15
1951	4
1952	0
1953	15
1954	14
1955	15
1956	13
1957	27
1958	0
1959	0
1960	20
1961	0
1962	21
1963	0
1964	0
1965	27
1966	0
1967	0
1968	15
1969	0
1970	0
1971	16
1972	0
1973	0
1974	13
1975	15
1976	0
1977	15
1978	0
1979	11
