# Supplementary material for: Fractional Dynamics of Network Growth Constrained by Aging Node Interactions
Source: PLoS One. 2016 May 12;11(5):e0154983. doi: 10.1371/journal.pone.0154983 (PMC4865103; doi:10.1371/journal.pone.0154983)
Supplement: S1 Text — In order to collect data for Fig 5 we wrote a web crawler to scan Imdb. For each Oscar winner actor/ actress whose name we obtained from Wikipedia, we scanned his/her Imdb page. Each person in Imdb has a page with a list of movies they have participated in with a corresponding release date. For each movie in a person page we scanned the movie page which contains the lead actors in that movie. Since each person has a unique id in Imdb it is relatively simple to check how many people a person has collaborated with in each year. Since movies are multi year projects, we apply a Gaussian kernel to the raw data before plotting individuals in Fig 5. (ZIP) [file pone.0154983.s001.zip › raw_data/Actors/Jack Lemmon]

1954	0
1955	17
1956	30
1957	15
1958	26
1959	23
1960	29
1961	45
1962	0
1963	19
1964	22
1965	15
1966	28
1967	0
1968	22
1969	9
1970	15
1971	15
1972	15
1973	29
1974	15
1975	15
1976	30
1977	15
1978	15
1979	0
1980	15
1981	0
1982	29
1983	15
1984	0
1985	11
1986	15
1987	15
1988	0
1989	0
1990	15
1991	0
1992	15
1993	15
1994	29
1995	0
1996	28
1997	30
1998	29
1999	16
2000	0
2001	15
