# Supplementary material for: Fractional Dynamics of Network Growth Constrained by Aging Node Interactions
Source: PLoS One. 2016 May 12;11(5):e0154983. doi: 10.1371/journal.pone.0154983 (PMC4865103; doi:10.1371/journal.pone.0154983)
Supplement: S1 Text — In order to collect data for Fig 5 we wrote a web crawler to scan Imdb. For each Oscar winner actor/ actress whose name we obtained from Wikipedia, we scanned his/her Imdb page. Each person in Imdb has a page with a list of movies they have participated in with a corresponding release date. For each movie in a person page we scanned the movie page which contains the lead actors in that movie. Since each person has a unique id in Imdb it is relatively simple to check how many people a person has collaborated with in each year. Since movies are multi year projects, we apply a Gaussian kernel to the raw data before plotting individuals in Fig 5. (ZIP) [file pone.0154983.s001.zip › raw_data/Actors/Jack Nicholson]

1958	0
1959	15
1960	0
1961	56
1962	0
1963	11
1964	14
1965	35
1966	0
1967	21
1968	30
1969	30
1970	0
1971	58
1972	21
1973	15
1974	15
1975	0
1976	69
1977	29
1978	0
1979	15
1980	0
1981	15
1982	29
1983	15
1984	15
1985	0
1986	15
1987	15
1988	43
1989	0
1990	15
1991	15
1992	0
1993	42
1994	0
1995	15
1996	15
1997	43
1998	15
1999	0
2000	0
2001	0
2002	15
2003	15
2004	29
2005	0
2006	0
2007	0
2008	29
2009	0
2010	0
2011	29
