# Supplementary material for: Fractional Dynamics of Network Growth Constrained by Aging Node Interactions
Source: PLoS One. 2016 May 12;11(5):e0154983. doi: 10.1371/journal.pone.0154983 (PMC4865103; doi:10.1371/journal.pone.0154983)
Supplement: S1 Text — In order to collect data for Fig 5 we wrote a web crawler to scan Imdb. For each Oscar winner actor/ actress whose name we obtained from Wikipedia, we scanned his/her Imdb page. Each person in Imdb has a page with a list of movies they have participated in with a corresponding release date. For each movie in a person page we scanned the movie page which contains the lead actors in that movie. Since each person has a unique id in Imdb it is relatively simple to check how many people a person has collaborated with in each year. Since movies are multi year projects, we apply a Gaussian kernel to the raw data before plotting individuals in Fig 5. (ZIP) [file pone.0154983.s001.zip › raw_data/Actors/James Cagney]

1930	0
1931	21
1932	43
1933	29
1934	50
1935	45
1936	67
1937	27
1938	15
1939	27
1940	41
1941	38
1942	24
1943	28
1944	17
1945	0
1946	13
1947	0
1948	7
1949	15
1950	8
1951	24
1952	27
1953	11
1954	14
1955	0
1956	50
1957	24
1958	15
1959	0
1960	29
1961	15
1962	0
1963	15
1964	0
1965	0
1966	0
1967	0
1968	0
1969	12
1970	0
1971	0
1972	0
1973	0
1974	0
1975	0
1976	0
1977	0
1978	0
1979	0
1980	0
1981	0
1982	15
