# Supplementary material for: Fractional Dynamics of Network Growth Constrained by Aging Node Interactions
Source: PLoS One. 2016 May 12;11(5):e0154983. doi: 10.1371/journal.pone.0154983 (PMC4865103; doi:10.1371/journal.pone.0154983)
Supplement: S1 Text — In order to collect data for Fig 5 we wrote a web crawler to scan Imdb. For each Oscar winner actor/ actress whose name we obtained from Wikipedia, we scanned his/her Imdb page. Each person in Imdb has a page with a list of movies they have participated in with a corresponding release date. For each movie in a person page we scanned the movie page which contains the lead actors in that movie. Since each person has a unique id in Imdb it is relatively simple to check how many people a person has collaborated with in each year. Since movies are multi year projects, we apply a Gaussian kernel to the raw data before plotting individuals in Fig 5. (ZIP) [file pone.0154983.s001.zip › raw_data/Actors/James Stewart]

1934	0
1935	4
1936	15
1937	74
1938	54
1939	51
1940	57
1941	49
1942	36
1943	0
1944	0
1945	0
1946	0
1947	15
1948	15
1949	51
1950	24
1951	40
1952	8
1953	15
1954	34
1955	40
1956	34
1957	15
1958	7
1959	32
1960	28
1961	15
1962	15
1963	42
1964	15
1965	15
1966	41
1967	15
1968	0
1969	29
1970	0
1971	15
1972	15
1973	0
1974	0
1975	0
1976	0
1977	16
1978	15
1979	29
1980	0
1981	9
1982	0
1983	0
1984	0
1985	0
1986	0
1987	0
1988	0
1989	0
1990	0
1991	0
1992	15
