# Supplementary material for: Fractional Dynamics of Network Growth Constrained by Aging Node Interactions
Source: PLoS One. 2016 May 12;11(5):e0154983. doi: 10.1371/journal.pone.0154983 (PMC4865103; doi:10.1371/journal.pone.0154983)
Supplement: S1 Text — In order to collect data for Fig 5 we wrote a web crawler to scan Imdb. For each Oscar winner actor/ actress whose name we obtained from Wikipedia, we scanned his/her Imdb page. Each person in Imdb has a page with a list of movies they have participated in with a corresponding release date. For each movie in a person page we scanned the movie page which contains the lead actors in that movie. Since each person has a unique id in Imdb it is relatively simple to check how many people a person has collaborated with in each year. Since movies are multi year projects, we apply a Gaussian kernel to the raw data before plotting individuals in Fig 5. (ZIP) [file pone.0154983.s001.zip › raw_data/Actors/Jane Fonda]

1960	0
1961	12
1962	0
1963	35
1964	17
1965	29
1966	14
1967	31
1968	23
1969	29
1970	15
1971	0
1972	15
1973	15
1974	19
1975	0
1976	0
1977	15
1978	29
1979	40
1980	28
1981	15
1982	21
1983	0
1984	0
1985	0
1986	15
1987	15
1988	0
1989	0
1990	15
1991	15
1992	0
1993	0
1994	0
1995	0
1996	0
1997	0
1998	0
1999	0
2000	0
2001	0
2002	0
2003	0
2004	0
2005	0
2006	15
2007	0
2008	15
2009	0
2010	0
2011	0
2012	29
2013	0
2014	15
2015	28
2016	33
