# Supplementary material for: Fractional Dynamics of Network Growth Constrained by Aging Node Interactions
Source: PLoS One. 2016 May 12;11(5):e0154983. doi: 10.1371/journal.pone.0154983 (PMC4865103; doi:10.1371/journal.pone.0154983)
Supplement: S1 Text — In order to collect data for Fig 5 we wrote a web crawler to scan Imdb. For each Oscar winner actor/ actress whose name we obtained from Wikipedia, we scanned his/her Imdb page. Each person in Imdb has a page with a list of movies they have participated in with a corresponding release date. For each movie in a person page we scanned the movie page which contains the lead actors in that movie. Since each person has a unique id in Imdb it is relatively simple to check how many people a person has collaborated with in each year. Since movies are multi year projects, we apply a Gaussian kernel to the raw data before plotting individuals in Fig 5. (ZIP) [file pone.0154983.s001.zip › raw_data/Actors/Jane Wyman]

1932	0
1933	11
1934	21
1935	24
1936	47
1937	115
1938	100
1939	78
1940	59
1941	71
1942	50
1943	41
1944	11
1945	29
1946	26
1947	33
1948	29
1949	11
1950	23
1951	20
1952	58
1953	26
1954	28
1955	25
1956	25
1957	15
1958	0
1959	0
1960	14
1961	15
1962	0
1963	15
1964	0
1965	0
1966	0
1967	0
1968	0
1969	0
1970	11
