# Supplementary material for: Fractional Dynamics of Network Growth Constrained by Aging Node Interactions
Source: PLoS One. 2016 May 12;11(5):e0154983. doi: 10.1371/journal.pone.0154983 (PMC4865103; doi:10.1371/journal.pone.0154983)
Supplement: S1 Text — In order to collect data for Fig 5 we wrote a web crawler to scan Imdb. For each Oscar winner actor/ actress whose name we obtained from Wikipedia, we scanned his/her Imdb page. Each person in Imdb has a page with a list of movies they have participated in with a corresponding release date. For each movie in a person page we scanned the movie page which contains the lead actors in that movie. Since each person has a unique id in Imdb it is relatively simple to check how many people a person has collaborated with in each year. Since movies are multi year projects, we apply a Gaussian kernel to the raw data before plotting individuals in Fig 5. (ZIP) [file pone.0154983.s001.zip › raw_data/Actors/Jeff Bridges]

1951	0
1952	12
1953	0
1954	0
1955	0
1956	0
1957	0
1958	0
1959	0
1960	0
1961	0
1962	0
1963	0
1964	0
1965	0
1966	0
1967	0
1968	0
1969	0
1970	0
1971	12
1972	29
1973	11
1974	51
1975	15
1976	29
1977	15
1978	15
1979	15
1980	15
1981	29
1982	15
1983	15
1984	29
1985	29
1986	15
1987	29
1988	15
1989	15
1990	44
1991	15
1992	15
1993	15
1994	29
1995	15
1996	15
1997	29
1998	0
1999	15
2000	42
2001	15
2002	29
2003	0
2004	29
2005	15
2006	22
2007	15
2008	15
2009	30
2010	57
2011	29
2012	5
2013	15
2014	15
2015	29
2016	15
