# Supplementary material for: Fractional Dynamics of Network Growth Constrained by Aging Node Interactions
Source: PLoS One. 2016 May 12;11(5):e0154983. doi: 10.1371/journal.pone.0154983 (PMC4865103; doi:10.1371/journal.pone.0154983)
Supplement: S1 Text — In order to collect data for Fig 5 we wrote a web crawler to scan Imdb. For each Oscar winner actor/ actress whose name we obtained from Wikipedia, we scanned his/her Imdb page. Each person in Imdb has a page with a list of movies they have participated in with a corresponding release date. For each movie in a person page we scanned the movie page which contains the lead actors in that movie. Since each person has a unique id in Imdb it is relatively simple to check how many people a person has collaborated with in each year. Since movies are multi year projects, we apply a Gaussian kernel to the raw data before plotting individuals in Fig 5. (ZIP) [file pone.0154983.s001.zip › raw_data/Actors/Jennifer Jones]

1939	0
1940	29
1941	0
1942	0
1943	0
1944	15
1945	18
1946	10
1947	27
1948	0
1949	12
1950	23
1951	15
1952	0
1953	41
1954	17
1955	0
1956	20
1957	25
1958	29
1959	0
1960	0
1961	0
1962	0
1963	15
1964	0
1965	0
1966	0
1967	14
1968	0
1969	0
1970	15
1971	0
1972	0
1973	0
1974	0
1975	15
