# Supplementary material for: Fractional Dynamics of Network Growth Constrained by Aging Node Interactions
Source: PLoS One. 2016 May 12;11(5):e0154983. doi: 10.1371/journal.pone.0154983 (PMC4865103; doi:10.1371/journal.pone.0154983)
Supplement: S1 Text — In order to collect data for Fig 5 we wrote a web crawler to scan Imdb. For each Oscar winner actor/ actress whose name we obtained from Wikipedia, we scanned his/her Imdb page. Each person in Imdb has a page with a list of movies they have participated in with a corresponding release date. For each movie in a person page we scanned the movie page which contains the lead actors in that movie. Since each person has a unique id in Imdb it is relatively simple to check how many people a person has collaborated with in each year. Since movies are multi year projects, we apply a Gaussian kernel to the raw data before plotting individuals in Fig 5. (ZIP) [file pone.0154983.s001.zip › raw_data/Actors/Jeremy Irons]

1980	0
1981	15
1982	15
1983	18
1984	10
1985	28
1986	1
1987	15
1988	0
1989	15
1990	29
1991	15
1992	29
1993	40
1994	15
1995	27
1996	15
1997	15
1998	29
1999	15
2000	6
2001	15
2002	15
2003	43
2004	0
2005	33
2006	30
2007	28
2008	15
2009	15
2010	15
2011	1
2012	15
2013	15
2014	29
2015	0
2016	17
2017	29
