# Supplementary material for: Fractional Dynamics of Network Growth Constrained by Aging Node Interactions
Source: PLoS One. 2016 May 12;11(5):e0154983. doi: 10.1371/journal.pone.0154983 (PMC4865103; doi:10.1371/journal.pone.0154983)
Supplement: S1 Text — In order to collect data for Fig 5 we wrote a web crawler to scan Imdb. For each Oscar winner actor/ actress whose name we obtained from Wikipedia, we scanned his/her Imdb page. Each person in Imdb has a page with a list of movies they have participated in with a corresponding release date. For each movie in a person page we scanned the movie page which contains the lead actors in that movie. Since each person has a unique id in Imdb it is relatively simple to check how many people a person has collaborated with in each year. Since movies are multi year projects, we apply a Gaussian kernel to the raw data before plotting individuals in Fig 5. (ZIP) [file pone.0154983.s001.zip › raw_data/Actors/Jessica Tandy]

1932	0
1933	12
1934	0
1935	0
1936	0
1937	0
1938	0
1939	10
1940	0
1941	0
1942	0
1943	0
1944	0
1945	22
1946	15
1947	25
1948	15
1949	14
1950	0
1951	11
1952	10
1953	0
1954	0
1955	0
1956	0
1957	0
1958	0
1959	14
1960	0
1961	0
1962	0
1963	15
1964	15
1965	0
1966	0
1967	0
1968	0
1969	0
1970	0
1971	0
1972	0
1973	0
1974	0
1975	10
1976	0
1977	0
1978	0
1979	0
1980	0
1981	0
1982	15
1983	43
1984	0
1985	15
1986	15
1987	0
1988	15
1989	29
1990	15
1991	0
1992	15
1993	15
1994	0
1995	29
