# Supplementary material for: Fractional Dynamics of Network Growth Constrained by Aging Node Interactions
Source: PLoS One. 2016 May 12;11(5):e0154983. doi: 10.1371/journal.pone.0154983 (PMC4865103; doi:10.1371/journal.pone.0154983)
Supplement: S1 Text — In order to collect data for Fig 5 we wrote a web crawler to scan Imdb. For each Oscar winner actor/ actress whose name we obtained from Wikipedia, we scanned his/her Imdb page. Each person in Imdb has a page with a list of movies they have participated in with a corresponding release date. For each movie in a person page we scanned the movie page which contains the lead actors in that movie. Since each person has a unique id in Imdb it is relatively simple to check how many people a person has collaborated with in each year. Since movies are multi year projects, we apply a Gaussian kernel to the raw data before plotting individuals in Fig 5. (ZIP) [file pone.0154983.s001.zip › raw_data/Actors/Joan Crawford]

1925	0
1926	69
1927	26
1928	46
1929	46
1930	26
1931	21
1932	54
1933	32
1934	21
1935	20
1936	30
1937	22
1938	38
1939	10
1940	25
1941	26
1942	24
1943	13
1944	26
1945	0
1946	23
1947	15
1948	15
1949	9
1950	18
1951	18
1952	12
1953	13
1954	15
1955	13
1956	18
1957	13
1958	15
1959	0
1960	0
1961	15
1962	0
1963	15
1964	15
1965	22
1966	0
1967	15
1968	15
1969	15
1970	0
1971	15
