# Supplementary material for: Fractional Dynamics of Network Growth Constrained by Aging Node Interactions
Source: PLoS One. 2016 May 12;11(5):e0154983. doi: 10.1371/journal.pone.0154983 (PMC4865103; doi:10.1371/journal.pone.0154983)
Supplement: S1 Text — In order to collect data for Fig 5 we wrote a web crawler to scan Imdb. For each Oscar winner actor/ actress whose name we obtained from Wikipedia, we scanned his/her Imdb page. Each person in Imdb has a page with a list of movies they have participated in with a corresponding release date. For each movie in a person page we scanned the movie page which contains the lead actors in that movie. Since each person has a unique id in Imdb it is relatively simple to check how many people a person has collaborated with in each year. Since movies are multi year projects, we apply a Gaussian kernel to the raw data before plotting individuals in Fig 5. (ZIP) [file pone.0154983.s001.zip › raw_data/Actors/Joan Fontaine]

1935	0
1936	12
1937	0
1938	55
1939	27
1940	52
1941	15
1942	10
1943	15
1944	26
1945	11
1946	10
1947	12
1948	14
1949	48
1950	0
1951	24
1952	14
1953	31
1954	38
1955	15
1956	0
1957	26
1958	26
1959	13
1960	0
1961	0
1962	15
1963	15
1964	0
1965	0
1966	0
1967	15
