# Supplementary material for: Fractional Dynamics of Network Growth Constrained by Aging Node Interactions
Source: PLoS One. 2016 May 12;11(5):e0154983. doi: 10.1371/journal.pone.0154983 (PMC4865103; doi:10.1371/journal.pone.0154983)
Supplement: S1 Text — In order to collect data for Fig 5 we wrote a web crawler to scan Imdb. For each Oscar winner actor/ actress whose name we obtained from Wikipedia, we scanned his/her Imdb page. Each person in Imdb has a page with a list of movies they have participated in with a corresponding release date. For each movie in a person page we scanned the movie page which contains the lead actors in that movie. Since each person has a unique id in Imdb it is relatively simple to check how many people a person has collaborated with in each year. Since movies are multi year projects, we apply a Gaussian kernel to the raw data before plotting individuals in Fig 5. (ZIP) [file pone.0154983.s001.zip › raw_data/Actors/Joanne Woodward]

1955	0
1956	11
1957	11
1958	21
1959	18
1960	12
1961	29
1962	0
1963	12
1964	14
1965	19
1966	0
1967	29
1968	0
1969	15
1970	10
1971	15
1972	15
1973	15
1974	15
1975	0
1976	15
1977	0
1978	0
1979	15
1980	0
1981	0
1982	0
1983	0
1984	0
1985	15
1986	0
1987	0
1988	4
1989	0
1990	0
1991	15
1992	0
1993	0
1994	30
1995	0
1996	0
1997	1
1998	0
1999	0
2000	0
2001	0
2002	0
2003	0
2004	0
2005	0
2006	0
2007	0
2008	0
2009	0
2010	0
2011	10
2012	1
2013	15
2014	15
