# Supplementary material for: Fractional Dynamics of Network Growth Constrained by Aging Node Interactions
Source: PLoS One. 2016 May 12;11(5):e0154983. doi: 10.1371/journal.pone.0154983 (PMC4865103; doi:10.1371/journal.pone.0154983)
Supplement: S1 Text — In order to collect data for Fig 5 we wrote a web crawler to scan Imdb. For each Oscar winner actor/ actress whose name we obtained from Wikipedia, we scanned his/her Imdb page. Each person in Imdb has a page with a list of movies they have participated in with a corresponding release date. For each movie in a person page we scanned the movie page which contains the lead actors in that movie. Since each person has a unique id in Imdb it is relatively simple to check how many people a person has collaborated with in each year. Since movies are multi year projects, we apply a Gaussian kernel to the raw data before plotting individuals in Fig 5. (ZIP) [file pone.0154983.s001.zip › raw_data/Actors/Jodie Foster]

1972	0
1973	28
1974	29
1975	15
1976	0
1977	59
1978	29
1979	14
1980	0
1981	29
1982	0
1983	15
1984	0
1985	29
1986	15
1987	0
1988	29
1989	29
1990	2
1991	15
1992	44
1993	0
1994	15
1995	29
1996	0
1997	0
1998	15
1999	0
2000	15
2001	0
2002	0
2003	29
2004	0
2005	15
2006	15
2007	15
2008	15
2009	15
2010	0
2011	0
2012	24
2013	0
2014	15
