# Supplementary material for: Fractional Dynamics of Network Growth Constrained by Aging Node Interactions
Source: PLoS One. 2016 May 12;11(5):e0154983. doi: 10.1371/journal.pone.0154983 (PMC4865103; doi:10.1371/journal.pone.0154983)
Supplement: S1 Text — In order to collect data for Fig 5 we wrote a web crawler to scan Imdb. For each Oscar winner actor/ actress whose name we obtained from Wikipedia, we scanned his/her Imdb page. Each person in Imdb has a page with a list of movies they have participated in with a corresponding release date. For each movie in a person page we scanned the movie page which contains the lead actors in that movie. Since each person has a unique id in Imdb it is relatively simple to check how many people a person has collaborated with in each year. Since movies are multi year projects, we apply a Gaussian kernel to the raw data before plotting individuals in Fig 5. (ZIP) [file pone.0154983.s001.zip › raw_data/Actors/John Wayne]

1926	0
1927	31
1928	30
1929	37
1930	56
1931	53
1932	49
1933	109
1934	98
1935	34
1936	51
1937	75
1938	57
1939	34
1940	72
1941	48
1942	39
1943	79
1944	41
1945	23
1946	52
1947	11
1948	26
1949	46
1950	41
1951	15
1952	29
1953	28
1954	50
1955	15
1956	20
1957	27
1958	26
1959	13
1960	12
1961	27
1962	11
1963	54
1964	35
1965	15
1966	43
1967	30
1968	15
1969	26
1970	29
1971	28
1972	15
1973	15
1974	22
1975	15
1976	28
1977	15
