# Supplementary material for: Fractional Dynamics of Network Growth Constrained by Aging Node Interactions
Source: PLoS One. 2016 May 12;11(5):e0154983. doi: 10.1371/journal.pone.0154983 (PMC4865103; doi:10.1371/journal.pone.0154983)
Supplement: S1 Text — In order to collect data for Fig 5 we wrote a web crawler to scan Imdb. For each Oscar winner actor/ actress whose name we obtained from Wikipedia, we scanned his/her Imdb page. Each person in Imdb has a page with a list of movies they have participated in with a corresponding release date. For each movie in a person page we scanned the movie page which contains the lead actors in that movie. Since each person has a unique id in Imdb it is relatively simple to check how many people a person has collaborated with in each year. Since movies are multi year projects, we apply a Gaussian kernel to the raw data before plotting individuals in Fig 5. (ZIP) [file pone.0154983.s001.zip › raw_data/Actors/Jon Voight]

1967	0
1968	25
1969	0
1970	23
1971	29
1972	0
1973	15
1974	15
1975	29
1976	15
1977	0
1978	0
1979	15
1980	15
1981	0
1982	0
1983	15
1984	15
1985	0
1986	15
1987	15
1988	0
1989	0
1990	0
1991	15
1992	0
1993	0
1994	0
1995	0
1996	15
1997	15
1998	65
1999	15
2000	42
2001	15
2002	43
2003	15
2004	15
2005	44
2006	0
2007	19
2008	57
2009	30
2010	15
2011	0
2012	0
2013	7
2014	37
2015	15
2016	26
2017	15
