# Supplementary material for: Fractional Dynamics of Network Growth Constrained by Aging Node Interactions
Source: PLoS One. 2016 May 12;11(5):e0154983. doi: 10.1371/journal.pone.0154983 (PMC4865103; doi:10.1371/journal.pone.0154983)
Supplement: S1 Text — In order to collect data for Fig 5 we wrote a web crawler to scan Imdb. For each Oscar winner actor/ actress whose name we obtained from Wikipedia, we scanned his/her Imdb page. Each person in Imdb has a page with a list of movies they have participated in with a corresponding release date. For each movie in a person page we scanned the movie page which contains the lead actors in that movie. Since each person has a unique id in Imdb it is relatively simple to check how many people a person has collaborated with in each year. Since movies are multi year projects, we apply a Gaussian kernel to the raw data before plotting individuals in Fig 5. (ZIP) [file pone.0154983.s001.zip › raw_data/Actors/Julia Roberts]

1987	0
1988	15
1989	29
1990	30
1991	29
1992	43
1993	15
1994	15
1995	30
1996	15
1997	44
1998	29
1999	29
2000	29
2001	15
2002	43
2003	45
2004	15
2005	6
2006	15
2007	29
2008	15
2009	15
2010	15
2011	30
2012	30
2013	15
2014	15
2015	0
2016	29
