# Supplementary material for: Fractional Dynamics of Network Growth Constrained by Aging Node Interactions
Source: PLoS One. 2016 May 12;11(5):e0154983. doi: 10.1371/journal.pone.0154983 (PMC4865103; doi:10.1371/journal.pone.0154983)
Supplement: S1 Text — In order to collect data for Fig 5 we wrote a web crawler to scan Imdb. For each Oscar winner actor/ actress whose name we obtained from Wikipedia, we scanned his/her Imdb page. Each person in Imdb has a page with a list of movies they have participated in with a corresponding release date. For each movie in a person page we scanned the movie page which contains the lead actors in that movie. Since each person has a unique id in Imdb it is relatively simple to check how many people a person has collaborated with in each year. Since movies are multi year projects, we apply a Gaussian kernel to the raw data before plotting individuals in Fig 5. (ZIP) [file pone.0154983.s001.zip › raw_data/Actors/Julie Andrews]

1949	0
1950	15
1951	0
1952	0
1953	0
1954	0
1955	0
1956	0
1957	0
1958	9
1959	0
1960	0
1961	0
1962	0
1963	0
1964	0
1965	15
1966	15
1967	28
1968	29
1969	15
1970	0
1971	15
1972	0
1973	0
1974	0
1975	15
1976	0
1977	15
1978	0
1979	0
1980	15
1981	15
1982	15
1983	28
1984	15
1985	0
1986	0
1987	29
1988	0
1989	0
1990	0
1991	0
1992	0
1993	15
1994	0
1995	0
1996	0
1997	0
1998	0
1999	0
2000	0
2001	15
2002	0
2003	28
2004	0
2005	29
2006	6
2007	0
2008	15
2009	15
2010	0
2011	43
