# Supplementary material for: Fractional Dynamics of Network Growth Constrained by Aging Node Interactions
Source: PLoS One. 2016 May 12;11(5):e0154983. doi: 10.1371/journal.pone.0154983 (PMC4865103; doi:10.1371/journal.pone.0154983)
Supplement: S1 Text — In order to collect data for Fig 5 we wrote a web crawler to scan Imdb. For each Oscar winner actor/ actress whose name we obtained from Wikipedia, we scanned his/her Imdb page. Each person in Imdb has a page with a list of movies they have participated in with a corresponding release date. For each movie in a person page we scanned the movie page which contains the lead actors in that movie. Since each person has a unique id in Imdb it is relatively simple to check how many people a person has collaborated with in each year. Since movies are multi year projects, we apply a Gaussian kernel to the raw data before plotting individuals in Fig 5. (ZIP) [file pone.0154983.s001.zip › raw_data/Actors/Julie Christie]

1962	0
1963	26
1964	15
1965	0
1966	43
1967	0
1968	21
1969	15
1970	0
1971	8
1972	28
1973	0
1974	14
1975	0
1976	15
1977	0
1978	15
1979	15
1980	0
1981	0
1982	15
1983	29
1984	29
1985	0
1986	0
1987	33
1988	0
1989	0
1990	0
1991	15
1992	0
1993	0
1994	0
1995	0
1996	0
1997	30
1998	15
1999	0
2000	0
2001	15
2002	29
2003	21
2004	0
2005	44
2006	15
2007	15
2008	0
2009	15
2010	15
2011	0
2012	15
2013	15
