# Supplementary material for: Fractional Dynamics of Network Growth Constrained by Aging Node Interactions
Source: PLoS One. 2016 May 12;11(5):e0154983. doi: 10.1371/journal.pone.0154983 (PMC4865103; doi:10.1371/journal.pone.0154983)
Supplement: S1 Text — In order to collect data for Fig 5 we wrote a web crawler to scan Imdb. For each Oscar winner actor/ actress whose name we obtained from Wikipedia, we scanned his/her Imdb page. Each person in Imdb has a page with a list of movies they have participated in with a corresponding release date. For each movie in a person page we scanned the movie page which contains the lead actors in that movie. Since each person has a unique id in Imdb it is relatively simple to check how many people a person has collaborated with in each year. Since movies are multi year projects, we apply a Gaussian kernel to the raw data before plotting individuals in Fig 5. (ZIP) [file pone.0154983.s001.zip › raw_data/Actors/Katharine Hepburn]

1932	0
1933	8
1934	32
1935	11
1936	35
1937	24
1938	20
1939	19
1940	0
1941	12
1942	0
1943	25
1944	15
1945	15
1946	12
1947	13
1948	28
1949	15
1950	13
1951	0
1952	8
1953	15
1954	0
1955	0
1956	10
1957	22
1958	13
1959	0
1960	12
1961	0
1962	0
1963	5
1964	0
1965	0
1966	0
1967	0
1968	15
1969	15
1970	15
1971	0
1972	15
1973	0
1974	6
1975	0
1976	14
1977	0
1978	0
1979	4
1980	0
1981	0
1982	7
1983	0
1984	0
1985	15
1986	0
1987	0
1988	0
1989	0
1990	0
1991	0
1992	0
1993	0
1994	0
1995	15
