# Supplementary material for: Fractional Dynamics of Network Growth Constrained by Aging Node Interactions
Source: PLoS One. 2016 May 12;11(5):e0154983. doi: 10.1371/journal.pone.0154983 (PMC4865103; doi:10.1371/journal.pone.0154983)
Supplement: S1 Text — In order to collect data for Fig 5 we wrote a web crawler to scan Imdb. For each Oscar winner actor/ actress whose name we obtained from Wikipedia, we scanned his/her Imdb page. Each person in Imdb has a page with a list of movies they have participated in with a corresponding release date. For each movie in a person page we scanned the movie page which contains the lead actors in that movie. Since each person has a unique id in Imdb it is relatively simple to check how many people a person has collaborated with in each year. Since movies are multi year projects, we apply a Gaussian kernel to the raw data before plotting individuals in Fig 5. (ZIP) [file pone.0154983.s001.zip › raw_data/Actors/Kathy Bates]

1971	0
1972	15
1973	0
1974	0
1975	0
1976	0
1977	0
1978	0
1979	15
1980	0
1981	0
1982	0
1983	12
1984	15
1985	0
1986	0
1987	15
1988	29
1989	15
1990	29
1991	56
1992	46
1993	29
1994	29
1995	30
1996	15
1997	43
1998	29
1999	54
2000	3
2001	15
2002	30
2003	55
2004	0
2005	22
2006	30
2007	94
2008	43
2009	58
2010	56
2011	15
2012	44
2013	6
2014	0
2015	38
2016	15
2017	32
