# Supplementary material for: Fractional Dynamics of Network Growth Constrained by Aging Node Interactions
Source: PLoS One. 2016 May 12;11(5):e0154983. doi: 10.1371/journal.pone.0154983 (PMC4865103; doi:10.1371/journal.pone.0154983)
Supplement: S1 Text — In order to collect data for Fig 5 we wrote a web crawler to scan Imdb. For each Oscar winner actor/ actress whose name we obtained from Wikipedia, we scanned his/her Imdb page. Each person in Imdb has a page with a list of movies they have participated in with a corresponding release date. For each movie in a person page we scanned the movie page which contains the lead actors in that movie. Since each person has a unique id in Imdb it is relatively simple to check how many people a person has collaborated with in each year. Since movies are multi year projects, we apply a Gaussian kernel to the raw data before plotting individuals in Fig 5. (ZIP) [file pone.0154983.s001.zip › raw_data/Actors/Kevin Spacey]

1986	0
1987	15
1988	0
1989	29
1990	29
1991	29
1992	0
1993	29
1994	0
1995	37
1996	43
1997	15
1998	29
1999	42
2000	32
2001	29
2002	29
2003	15
2004	29
2005	15
2006	15
2007	29
2008	17
2009	34
2010	38
2011	15
2012	63
2013	11
2014	0
2015	29
2016	15
2017	0
2018	2
