# Supplementary material for: Fractional Dynamics of Network Growth Constrained by Aging Node Interactions
Source: PLoS One. 2016 May 12;11(5):e0154983. doi: 10.1371/journal.pone.0154983 (PMC4865103; doi:10.1371/journal.pone.0154983)
Supplement: S1 Text — In order to collect data for Fig 5 we wrote a web crawler to scan Imdb. For each Oscar winner actor/ actress whose name we obtained from Wikipedia, we scanned his/her Imdb page. Each person in Imdb has a page with a list of movies they have participated in with a corresponding release date. For each movie in a person page we scanned the movie page which contains the lead actors in that movie. Since each person has a unique id in Imdb it is relatively simple to check how many people a person has collaborated with in each year. Since movies are multi year projects, we apply a Gaussian kernel to the raw data before plotting individuals in Fig 5. (ZIP) [file pone.0154983.s001.zip › raw_data/Actors/Laurence Olivier]

1930	0
1931	13
1932	26
1933	14
1934	20
1935	0
1936	15
1937	24
1938	15
1939	10
1940	26
1941	43
1942	29
1943	0
1944	0
1945	39
1946	0
1947	0
1948	0
1949	15
1950	0
1951	0
1952	15
1953	15
1954	15
1955	0
1956	15
1957	0
1958	0
1959	15
1960	15
1961	15
1962	15
1963	10
1964	1
1965	0
1966	29
1967	15
1968	0
1969	30
1970	41
1971	15
1972	15
1973	6
1974	15
1975	3
1976	0
1977	29
1978	15
1979	29
1980	29
1981	15
1982	29
1983	0
1984	0
1985	29
1986	15
1987	0
1988	0
1989	0
1990	15
