# Supplementary material for: Fractional Dynamics of Network Growth Constrained by Aging Node Interactions
Source: PLoS One. 2016 May 12;11(5):e0154983. doi: 10.1371/journal.pone.0154983 (PMC4865103; doi:10.1371/journal.pone.0154983)
Supplement: S1 Text — In order to collect data for Fig 5 we wrote a web crawler to scan Imdb. For each Oscar winner actor/ actress whose name we obtained from Wikipedia, we scanned his/her Imdb page. Each person in Imdb has a page with a list of movies they have participated in with a corresponding release date. For each movie in a person page we scanned the movie page which contains the lead actors in that movie. Since each person has a unique id in Imdb it is relatively simple to check how many people a person has collaborated with in each year. Since movies are multi year projects, we apply a Gaussian kernel to the raw data before plotting individuals in Fig 5. (ZIP) [file pone.0154983.s001.zip › raw_data/Actors/Lee Marvin]

1951	0
1952	24
1953	51
1954	84
1955	33
1956	81
1957	56
1958	13
1959	15
1960	0
1961	0
1962	0
1963	26
1964	14
1965	15
1966	28
1967	0
1968	41
1969	2
1970	15
1971	15
1972	0
1973	25
1974	29
1975	29
1976	0
1977	29
1978	0
1979	0
1980	15
1981	15
1982	15
1983	0
1984	15
1985	15
1986	0
1987	15
