# Supplementary material for: Fractional Dynamics of Network Growth Constrained by Aging Node Interactions
Source: PLoS One. 2016 May 12;11(5):e0154983. doi: 10.1371/journal.pone.0154983 (PMC4865103; doi:10.1371/journal.pone.0154983)
Supplement: S1 Text — In order to collect data for Fig 5 we wrote a web crawler to scan Imdb. For each Oscar winner actor/ actress whose name we obtained from Wikipedia, we scanned his/her Imdb page. Each person in Imdb has a page with a list of movies they have participated in with a corresponding release date. For each movie in a person page we scanned the movie page which contains the lead actors in that movie. Since each person has a unique id in Imdb it is relatively simple to check how many people a person has collaborated with in each year. Since movies are multi year projects, we apply a Gaussian kernel to the raw data before plotting individuals in Fig 5. (ZIP) [file pone.0154983.s001.zip › raw_data/Actors/Lionel Barrymore]

1908	0
1909	1
1910	0
1911	0
1912	23
1913	31
1914	77
1915	65
1916	61
1917	27
1918	41
1919	0
1920	0
1921	26
1922	19
1923	22
1924	26
1925	36
1926	72
1927	54
1928	23
1929	50
1930	8
1931	14
1932	32
1933	46
1934	76
1935	44
1936	69
1937	70
1938	47
1939	54
1940	45
1941	39
1942	52
1943	44
1944	28
1945	39
1946	28
1947	29
1948	37
1949	12
1950	21
1951	14
1952	11
1953	15
1954	15
