# Supplementary material for: Fractional Dynamics of Network Growth Constrained by Aging Node Interactions
Source: PLoS One. 2016 May 12;11(5):e0154983. doi: 10.1371/journal.pone.0154983 (PMC4865103; doi:10.1371/journal.pone.0154983)
Supplement: S1 Text — In order to collect data for Fig 5 we wrote a web crawler to scan Imdb. For each Oscar winner actor/ actress whose name we obtained from Wikipedia, we scanned his/her Imdb page. Each person in Imdb has a page with a list of movies they have participated in with a corresponding release date. For each movie in a person page we scanned the movie page which contains the lead actors in that movie. Since each person has a unique id in Imdb it is relatively simple to check how many people a person has collaborated with in each year. Since movies are multi year projects, we apply a Gaussian kernel to the raw data before plotting individuals in Fig 5. (ZIP) [file pone.0154983.s001.zip › raw_data/Actors/Loretta Young]

1917	0
1918	13
1919	0
1920	3
1921	0
1922	17
1923	0
1924	0
1925	0
1926	0
1927	0
1928	8
1929	34
1930	55
1931	85
1932	79
1933	46
1934	79
1935	43
1936	64
1937	51
1938	55
1939	51
1940	41
1941	24
1942	25
1943	23
1944	15
1945	21
1946	12
1947	9
1948	39
1949	9
1950	29
1951	15
1952	16
1953	20
1954	15
