# Supplementary material for: Fractional Dynamics of Network Growth Constrained by Aging Node Interactions
Source: PLoS One. 2016 May 12;11(5):e0154983. doi: 10.1371/journal.pone.0154983 (PMC4865103; doi:10.1371/journal.pone.0154983)
Supplement: S1 Text — In order to collect data for Fig 5 we wrote a web crawler to scan Imdb. For each Oscar winner actor/ actress whose name we obtained from Wikipedia, we scanned his/her Imdb page. Each person in Imdb has a page with a list of movies they have participated in with a corresponding release date. For each movie in a person page we scanned the movie page which contains the lead actors in that movie. Since each person has a unique id in Imdb it is relatively simple to check how many people a person has collaborated with in each year. Since movies are multi year projects, we apply a Gaussian kernel to the raw data before plotting individuals in Fig 5. (ZIP) [file pone.0154983.s001.zip › raw_data/Actors/Louise Fletcher]

1963	0
1964	15
1965	0
1966	0
1967	0
1968	0
1969	0
1970	0
1971	0
1972	0
1973	0
1974	0
1975	15
1976	29
1977	0
1978	15
1979	15
1980	43
1981	29
1982	15
1983	0
1984	29
1985	29
1986	0
1987	44
1988	26
1989	15
1990	29
1991	9
1992	0
1993	30
1994	0
1995	49
1996	28
1997	58
1998	44
1999	22
2000	30
2001	53
2002	29
2003	29
2004	15
2005	6
2006	28
2007	5
2008	29
2009	0
2010	0
2011	15
2012	35
2013	4
2014	7
