# Supplementary material for: Fractional Dynamics of Network Growth Constrained by Aging Node Interactions
Source: PLoS One. 2016 May 12;11(5):e0154983. doi: 10.1371/journal.pone.0154983 (PMC4865103; doi:10.1371/journal.pone.0154983)
Supplement: S1 Text — In order to collect data for Fig 5 we wrote a web crawler to scan Imdb. For each Oscar winner actor/ actress whose name we obtained from Wikipedia, we scanned his/her Imdb page. Each person in Imdb has a page with a list of movies they have participated in with a corresponding release date. For each movie in a person page we scanned the movie page which contains the lead actors in that movie. Since each person has a unique id in Imdb it is relatively simple to check how many people a person has collaborated with in each year. Since movies are multi year projects, we apply a Gaussian kernel to the raw data before plotting individuals in Fig 5. (ZIP) [file pone.0154983.s001.zip › raw_data/Actors/Maggie Smith]

1956	0
1957	15
1958	0
1959	7
1960	0
1961	0
1962	0
1963	15
1964	15
1965	15
1966	29
1967	0
1968	9
1969	6
1970	30
1971	0
1972	0
1973	15
1974	10
1975	0
1976	0
1977	13
1978	0
1979	29
1980	0
1981	0
1982	29
1983	29
1984	15
1985	29
1986	15
1987	0
1988	15
1989	0
1990	0
1991	7
1992	15
1993	15
1994	29
1995	0
1996	15
1997	0
1998	29
1999	15
2000	29
2001	0
2002	29
2003	30
2004	0
2005	30
2006	30
2007	13
2008	30
2009	0
2010	29
2011	15
2012	44
2013	15
2014	0
2015	15
2016	29
