# Supplementary material for: Fractional Dynamics of Network Growth Constrained by Aging Node Interactions
Source: PLoS One. 2016 May 12;11(5):e0154983. doi: 10.1371/journal.pone.0154983 (PMC4865103; doi:10.1371/journal.pone.0154983)
Supplement: S1 Text — In order to collect data for Fig 5 we wrote a web crawler to scan Imdb. For each Oscar winner actor/ actress whose name we obtained from Wikipedia, we scanned his/her Imdb page. Each person in Imdb has a page with a list of movies they have participated in with a corresponding release date. For each movie in a person page we scanned the movie page which contains the lead actors in that movie. Since each person has a unique id in Imdb it is relatively simple to check how many people a person has collaborated with in each year. Since movies are multi year projects, we apply a Gaussian kernel to the raw data before plotting individuals in Fig 5. (ZIP) [file pone.0154983.s001.zip › raw_data/Actors/Marlon Brando]

1950	0
1951	15
1952	12
1953	14
1954	27
1955	26
1956	15
1957	9
1958	13
1959	15
1960	0
1961	15
1962	15
1963	0
1964	29
1965	15
1966	15
1967	23
1968	23
1969	23
1970	13
1971	0
1972	7
1973	29
1974	0
1975	0
1976	0
1977	15
1978	0
1979	20
1980	15
1981	0
1982	15
1983	0
1984	0
1985	0
1986	0
1987	0
1988	0
1989	0
1990	15
1991	15
1992	0
1993	15
1994	0
1995	15
1996	0
1997	15
1998	15
1999	15
2000	0
2001	0
2002	20
2003	0
2004	0
2005	0
2006	0
2007	15
