# Supplementary material for: Fractional Dynamics of Network Growth Constrained by Aging Node Interactions
Source: PLoS One. 2016 May 12;11(5):e0154983. doi: 10.1371/journal.pone.0154983 (PMC4865103; doi:10.1371/journal.pone.0154983)
Supplement: S1 Text — In order to collect data for Fig 5 we wrote a web crawler to scan Imdb. For each Oscar winner actor/ actress whose name we obtained from Wikipedia, we scanned his/her Imdb page. Each person in Imdb has a page with a list of movies they have participated in with a corresponding release date. For each movie in a person page we scanned the movie page which contains the lead actors in that movie. Since each person has a unique id in Imdb it is relatively simple to check how many people a person has collaborated with in each year. Since movies are multi year projects, we apply a Gaussian kernel to the raw data before plotting individuals in Fig 5. (ZIP) [file pone.0154983.s001.zip › raw_data/Actors/Maximilian Schell]

1955	0
1956	34
1957	32
1958	23
1959	23
1960	0
1961	0
1962	15
1963	37
1964	0
1965	13
1966	15
1967	12
1968	28
1969	19
1970	3
1971	15
1972	0
1973	30
1974	15
1975	18
1976	40
1977	15
1978	43
1979	0
1980	50
1981	13
1982	15
1983	0
1984	12
1985	15
1986	15
1987	10
1988	0
1989	2
1990	15
1991	15
1992	0
1993	0
1994	29
1995	15
1996	0
1997	10
1998	35
1999	57
2000	15
2001	13
2002	15
2003	0
2004	0
2005	0
2006	0
2007	8
2008	0
2009	15
2010	20
2011	0
2012	0
2013	0
2014	0
2015	0
2016	15
