# Supplementary material for: Fractional Dynamics of Network Growth Constrained by Aging Node Interactions
Source: PLoS One. 2016 May 12;11(5):e0154983. doi: 10.1371/journal.pone.0154983 (PMC4865103; doi:10.1371/journal.pone.0154983)
Supplement: S1 Text — In order to collect data for Fig 5 we wrote a web crawler to scan Imdb. For each Oscar winner actor/ actress whose name we obtained from Wikipedia, we scanned his/her Imdb page. Each person in Imdb has a page with a list of movies they have participated in with a corresponding release date. For each movie in a person page we scanned the movie page which contains the lead actors in that movie. Since each person has a unique id in Imdb it is relatively simple to check how many people a person has collaborated with in each year. Since movies are multi year projects, we apply a Gaussian kernel to the raw data before plotting individuals in Fig 5. (ZIP) [file pone.0154983.s001.zip › raw_data/Actors/Meryl Streep]

1975	0
1976	15
1977	0
1978	15
1979	15
1980	43
1981	0
1982	15
1983	29
1984	15
1985	15
1986	29
1987	15
1988	15
1989	15
1990	16
1991	15
1992	15
1993	0
1994	30
1995	14
1996	15
1997	29
1998	0
1999	29
2000	15
2001	0
2002	15
2003	29
2004	0
2005	30
2006	15
2007	56
2008	57
2009	29
2010	43
2011	9
2012	15
2013	15
2014	15
2015	29
2016	44
