# Supplementary material for: Fractional Dynamics of Network Growth Constrained by Aging Node Interactions
Source: PLoS One. 2016 May 12;11(5):e0154983. doi: 10.1371/journal.pone.0154983 (PMC4865103; doi:10.1371/journal.pone.0154983)
Supplement: S1 Text — In order to collect data for Fig 5 we wrote a web crawler to scan Imdb. For each Oscar winner actor/ actress whose name we obtained from Wikipedia, we scanned his/her Imdb page. Each person in Imdb has a page with a list of movies they have participated in with a corresponding release date. For each movie in a person page we scanned the movie page which contains the lead actors in that movie. Since each person has a unique id in Imdb it is relatively simple to check how many people a person has collaborated with in each year. Since movies are multi year projects, we apply a Gaussian kernel to the raw data before plotting individuals in Fig 5. (ZIP) [file pone.0154983.s001.zip › raw_data/Actors/Michael Douglas]

1966	0
1967	15
1968	0
1969	0
1970	8
1971	15
1972	13
1973	15
1974	0
1975	0
1976	0
1977	0
1978	0
1979	15
1980	29
1981	15
1982	0
1983	0
1984	15
1985	15
1986	29
1987	0
1988	29
1989	0
1990	15
1991	15
1992	0
1993	29
1994	15
1995	15
1996	0
1997	29
1998	15
1999	15
2000	0
2001	29
2002	29
2003	0
2004	29
2005	0
2006	0
2007	29
2008	15
2009	0
2010	43
2011	15
2012	15
2013	0
2014	15
2015	21
2016	15
