# Supplementary material for: Fractional Dynamics of Network Growth Constrained by Aging Node Interactions
Source: PLoS One. 2016 May 12;11(5):e0154983. doi: 10.1371/journal.pone.0154983 (PMC4865103; doi:10.1371/journal.pone.0154983)
Supplement: S1 Text — In order to collect data for Fig 5 we wrote a web crawler to scan Imdb. For each Oscar winner actor/ actress whose name we obtained from Wikipedia, we scanned his/her Imdb page. Each person in Imdb has a page with a list of movies they have participated in with a corresponding release date. For each movie in a person page we scanned the movie page which contains the lead actors in that movie. Since each person has a unique id in Imdb it is relatively simple to check how many people a person has collaborated with in each year. Since movies are multi year projects, we apply a Gaussian kernel to the raw data before plotting individuals in Fig 5. (ZIP) [file pone.0154983.s001.zip › raw_data/Actors/Nicolas Cage]

1983	0
1984	44
1985	43
1986	0
1987	29
1988	29
1989	15
1990	15
1991	29
1992	15
1993	15
1994	43
1995	43
1996	29
1997	15
1998	30
1999	29
2000	29
2001	15
2002	30
2003	56
2004	15
2005	15
2006	29
2007	43
2008	58
2009	15
2010	57
2011	30
2012	71
2013	15
2014	36
2015	43
2016	29
2017	25
2018	0
2019	3
