# Supplementary material for: Fractional Dynamics of Network Growth Constrained by Aging Node Interactions
Source: PLoS One. 2016 May 12;11(5):e0154983. doi: 10.1371/journal.pone.0154983 (PMC4865103; doi:10.1371/journal.pone.0154983)
Supplement: S1 Text — In order to collect data for Fig 5 we wrote a web crawler to scan Imdb. For each Oscar winner actor/ actress whose name we obtained from Wikipedia, we scanned his/her Imdb page. Each person in Imdb has a page with a list of movies they have participated in with a corresponding release date. For each movie in a person page we scanned the movie page which contains the lead actors in that movie. Since each person has a unique id in Imdb it is relatively simple to check how many people a person has collaborated with in each year. Since movies are multi year projects, we apply a Gaussian kernel to the raw data before plotting individuals in Fig 5. (ZIP) [file pone.0154983.s001.zip › raw_data/Actors/Nicole Kidman]

1983	0
1984	15
1985	12
1986	15
1987	0
1988	43
1989	0
1990	26
1991	15
1992	29
1993	15
1994	29
1995	0
1996	15
1997	29
1998	30
1999	0
2000	29
2001	0
2002	42
2003	30
2004	29
2005	30
2006	43
2007	29
2008	29
2009	15
2010	30
2011	15
2012	29
2013	15
2014	29
2015	23
2016	79
2017	2
