# Supplementary material for: Fractional Dynamics of Network Growth Constrained by Aging Node Interactions
Source: PLoS One. 2016 May 12;11(5):e0154983. doi: 10.1371/journal.pone.0154983 (PMC4865103; doi:10.1371/journal.pone.0154983)
Supplement: S1 Text — In order to collect data for Fig 5 we wrote a web crawler to scan Imdb. For each Oscar winner actor/ actress whose name we obtained from Wikipedia, we scanned his/her Imdb page. Each person in Imdb has a page with a list of movies they have participated in with a corresponding release date. For each movie in a person page we scanned the movie page which contains the lead actors in that movie. Since each person has a unique id in Imdb it is relatively simple to check how many people a person has collaborated with in each year. Since movies are multi year projects, we apply a Gaussian kernel to the raw data before plotting individuals in Fig 5. (ZIP) [file pone.0154983.s001.zip › raw_data/Actors/Olivia de Havilland]

1935	0
1936	43
1937	29
1938	40
1939	50
1940	49
1941	42
1942	40
1943	27
1944	32
1945	0
1946	0
1947	44
1948	0
1949	15
1950	13
1951	0
1952	0
1953	8
1954	0
1955	0
1956	24
1957	8
1958	0
1959	12
1960	15
1961	0
1962	0
1963	8
1964	0
1965	21
1966	0
1967	0
1968	0
1969	0
1970	0
1971	15
1972	0
1973	15
1974	0
1975	0
1976	0
1977	0
1978	15
1979	15
1980	0
1981	15
