# Supplementary material for: Fractional Dynamics of Network Growth Constrained by Aging Node Interactions
Source: PLoS One. 2016 May 12;11(5):e0154983. doi: 10.1371/journal.pone.0154983 (PMC4865103; doi:10.1371/journal.pone.0154983)
Supplement: S1 Text — In order to collect data for Fig 5 we wrote a web crawler to scan Imdb. For each Oscar winner actor/ actress whose name we obtained from Wikipedia, we scanned his/her Imdb page. Each person in Imdb has a page with a list of movies they have participated in with a corresponding release date. For each movie in a person page we scanned the movie page which contains the lead actors in that movie. Since each person has a unique id in Imdb it is relatively simple to check how many people a person has collaborated with in each year. Since movies are multi year projects, we apply a Gaussian kernel to the raw data before plotting individuals in Fig 5. (ZIP) [file pone.0154983.s001.zip › raw_data/Actors/Patricia Neal]

1949	0
1950	30
1951	29
1952	43
1953	38
1954	0
1955	24
1956	0
1957	0
1958	15
1959	0
1960	0
1961	0
1962	15
1963	0
1964	15
1965	11
1966	15
1967	0
1968	0
1969	5
1970	0
1971	0
1972	15
1973	0
1974	29
1975	0
1976	15
1977	0
1978	10
1979	0
1980	14
1981	0
1982	0
1983	15
1984	0
1985	0
1986	0
1987	0
1988	0
1989	0
1990	3
1991	0
1992	0
1993	0
1994	0
1995	0
1996	0
1997	0
1998	0
1999	0
2000	15
2001	7
2002	0
2003	0
2004	0
2005	0
2006	0
2007	0
2008	0
2009	0
2010	15
