# Supplementary material for: Fractional Dynamics of Network Growth Constrained by Aging Node Interactions
Source: PLoS One. 2016 May 12;11(5):e0154983. doi: 10.1371/journal.pone.0154983 (PMC4865103; doi:10.1371/journal.pone.0154983)
Supplement: S1 Text — In order to collect data for Fig 5 we wrote a web crawler to scan Imdb. For each Oscar winner actor/ actress whose name we obtained from Wikipedia, we scanned his/her Imdb page. Each person in Imdb has a page with a list of movies they have participated in with a corresponding release date. For each movie in a person page we scanned the movie page which contains the lead actors in that movie. Since each person has a unique id in Imdb it is relatively simple to check how many people a person has collaborated with in each year. Since movies are multi year projects, we apply a Gaussian kernel to the raw data before plotting individuals in Fig 5. (ZIP) [file pone.0154983.s001.zip › raw_data/Actors/Paul Lukas]

1915	0
1916	1
1917	0
1918	4
1919	11
1920	0
1921	17
1922	0
1923	16
1924	25
1925	8
1926	0
1927	0
1928	0
1929	59
1930	34
1931	62
1932	73
1933	58
1934	75
1935	77
1936	48
1937	26
1938	49
1939	15
1940	29
1941	43
1942	17
1943	0
1944	31
1945	25
1946	12
1947	24
1948	15
1949	12
1950	0
1951	12
1952	0
1953	0
1954	0
1955	10
1956	0
1957	0
1958	0
1959	0
1960	15
1961	15
1962	0
1963	29
1964	15
1965	10
1966	15
1967	0
1968	0
1969	15
