# Supplementary material for: Fractional Dynamics of Network Growth Constrained by Aging Node Interactions
Source: PLoS One. 2016 May 12;11(5):e0154983. doi: 10.1371/journal.pone.0154983 (PMC4865103; doi:10.1371/journal.pone.0154983)
Supplement: S1 Text — In order to collect data for Fig 5 we wrote a web crawler to scan Imdb. For each Oscar winner actor/ actress whose name we obtained from Wikipedia, we scanned his/her Imdb page. Each person in Imdb has a page with a list of movies they have participated in with a corresponding release date. For each movie in a person page we scanned the movie page which contains the lead actors in that movie. Since each person has a unique id in Imdb it is relatively simple to check how many people a person has collaborated with in each year. Since movies are multi year projects, we apply a Gaussian kernel to the raw data before plotting individuals in Fig 5. (ZIP) [file pone.0154983.s001.zip › raw_data/Actors/Paul Newman]

1954	0
1955	15
1956	0
1957	24
1958	27
1959	38
1960	15
1961	28
1962	15
1963	40
1964	29
1965	33
1966	0
1967	42
1968	28
1969	15
1970	24
1971	29
1972	0
1973	25
1974	29
1975	15
1976	15
1977	15
1978	15
1979	0
1980	15
1981	15
1982	29
1983	15
1984	0
1985	15
1986	0
1987	15
1988	0
1989	0
1990	28
1991	15
1992	0
1993	0
1994	0
1995	29
1996	0
1997	0
1998	0
1999	15
2000	15
2001	15
2002	0
2003	15
2004	0
2005	0
2006	15
2007	26
