# Supplementary material for: Fractional Dynamics of Network Growth Constrained by Aging Node Interactions
Source: PLoS One. 2016 May 12;11(5):e0154983. doi: 10.1371/journal.pone.0154983 (PMC4865103; doi:10.1371/journal.pone.0154983)
Supplement: S1 Text — In order to collect data for Fig 5 we wrote a web crawler to scan Imdb. For each Oscar winner actor/ actress whose name we obtained from Wikipedia, we scanned his/her Imdb page. Each person in Imdb has a page with a list of movies they have participated in with a corresponding release date. For each movie in a person page we scanned the movie page which contains the lead actors in that movie. Since each person has a unique id in Imdb it is relatively simple to check how many people a person has collaborated with in each year. Since movies are multi year projects, we apply a Gaussian kernel to the raw data before plotting individuals in Fig 5. (ZIP) [file pone.0154983.s001.zip › raw_data/Actors/Paul Scofield]

1955	0
1956	10
1957	0
1958	0
1959	15
1960	0
1961	0
1962	0
1963	0
1964	0
1965	15
1966	0
1967	15
1968	0
1969	15
1970	0
1971	15
1972	13
1973	0
1974	20
1975	0
1976	0
1977	0
1978	0
1979	0
1980	0
1981	0
1982	0
1983	0
1984	8
1985	8
1986	15
1987	0
1988	0
1989	0
1990	30
1991	15
1992	0
1993	15
1994	0
1995	20
1996	0
1997	15
1998	0
1999	0
2000	3
