# Supplementary material for: Fractional Dynamics of Network Growth Constrained by Aging Node Interactions
Source: PLoS One. 2016 May 12;11(5):e0154983. doi: 10.1371/journal.pone.0154983 (PMC4865103; doi:10.1371/journal.pone.0154983)
Supplement: S1 Text — In order to collect data for Fig 5 we wrote a web crawler to scan Imdb. For each Oscar winner actor/ actress whose name we obtained from Wikipedia, we scanned his/her Imdb page. Each person in Imdb has a page with a list of movies they have participated in with a corresponding release date. For each movie in a person page we scanned the movie page which contains the lead actors in that movie. Since each person has a unique id in Imdb it is relatively simple to check how many people a person has collaborated with in each year. Since movies are multi year projects, we apply a Gaussian kernel to the raw data before plotting individuals in Fig 5. (ZIP) [file pone.0154983.s001.zip › raw_data/Actors/Ray Milland]

1928	0
1929	7
1930	34
1931	13
1932	57
1933	41
1934	10
1935	77
1936	49
1937	40
1938	49
1939	75
1940	27
1941	80
1942	41
1943	66
1944	21
1945	35
1946	25
1947	10
1948	59
1949	54
1950	23
1951	31
1952	47
1953	24
1954	13
1955	20
1956	26
1957	24
1958	22
1959	15
1960	0
1961	0
1962	0
1963	23
1964	5
1965	15
1966	0
1967	0
1968	0
1969	15
1970	0
1971	15
1972	0
1973	43
1974	38
1975	29
1976	15
1977	42
1978	30
1979	65
1980	29
1981	15
1982	0
1983	0
1984	0
1985	15
1986	15
