# Supplementary material for: Fractional Dynamics of Network Growth Constrained by Aging Node Interactions
Source: PLoS One. 2016 May 12;11(5):e0154983. doi: 10.1371/journal.pone.0154983 (PMC4865103; doi:10.1371/journal.pone.0154983)
Supplement: S1 Text — In order to collect data for Fig 5 we wrote a web crawler to scan Imdb. For each Oscar winner actor/ actress whose name we obtained from Wikipedia, we scanned his/her Imdb page. Each person in Imdb has a page with a list of movies they have participated in with a corresponding release date. For each movie in a person page we scanned the movie page which contains the lead actors in that movie. Since each person has a unique id in Imdb it is relatively simple to check how many people a person has collaborated with in each year. Since movies are multi year projects, we apply a Gaussian kernel to the raw data before plotting individuals in Fig 5. (ZIP) [file pone.0154983.s001.zip › raw_data/Actors/Rex Harrison]

1930	0
1931	26
1932	0
1933	0
1934	0
1935	21
1936	8
1937	11
1938	24
1939	33
1940	23
1941	28
1942	15
1943	0
1944	0
1945	0
1946	49
1947	9
1948	19
1949	24
1950	0
1951	0
1952	15
1953	2
1954	16
1955	15
1956	0
1957	15
1958	0
1959	7
1960	0
1961	0
1962	24
1963	0
1964	15
1965	15
1966	20
1967	0
1968	18
1969	15
1970	15
1971	0
1972	0
1973	0
1974	0
1975	0
1976	0
1977	0
1978	15
1979	0
1980	29
1981	15
1982	1
1983	15
