# Supplementary material for: Fractional Dynamics of Network Growth Constrained by Aging Node Interactions
Source: PLoS One. 2016 May 12;11(5):e0154983. doi: 10.1371/journal.pone.0154983 (PMC4865103; doi:10.1371/journal.pone.0154983)
Supplement: S1 Text — In order to collect data for Fig 5 we wrote a web crawler to scan Imdb. For each Oscar winner actor/ actress whose name we obtained from Wikipedia, we scanned his/her Imdb page. Each person in Imdb has a page with a list of movies they have participated in with a corresponding release date. For each movie in a person page we scanned the movie page which contains the lead actors in that movie. Since each person has a unique id in Imdb it is relatively simple to check how many people a person has collaborated with in each year. Since movies are multi year projects, we apply a Gaussian kernel to the raw data before plotting individuals in Fig 5. (ZIP) [file pone.0154983.s001.zip › raw_data/Actors/Richard Dreyfuss]

1967	0
1968	28
1969	15
1970	15
1971	0
1972	0
1973	0
1974	27
1975	29
1976	5
1977	15
1978	44
1979	15
1980	3
1981	15
1982	15
1983	0
1984	0
1985	15
1986	0
1987	29
1988	43
1989	15
1990	29
1991	29
1992	29
1993	0
1994	29
1995	15
1996	29
1997	57
1998	0
1999	15
2000	0
2001	15
2002	21
2003	15
2004	0
2005	15
2006	0
2007	15
2008	0
2009	29
2010	39
2011	30
2012	15
2013	0
2014	43
2015	21
2016	27
