# Supplementary material for: Fractional Dynamics of Network Growth Constrained by Aging Node Interactions
Source: PLoS One. 2016 May 12;11(5):e0154983. doi: 10.1371/journal.pone.0154983 (PMC4865103; doi:10.1371/journal.pone.0154983)
Supplement: S1 Text — In order to collect data for Fig 5 we wrote a web crawler to scan Imdb. For each Oscar winner actor/ actress whose name we obtained from Wikipedia, we scanned his/her Imdb page. Each person in Imdb has a page with a list of movies they have participated in with a corresponding release date. For each movie in a person page we scanned the movie page which contains the lead actors in that movie. Since each person has a unique id in Imdb it is relatively simple to check how many people a person has collaborated with in each year. Since movies are multi year projects, we apply a Gaussian kernel to the raw data before plotting individuals in Fig 5. (ZIP) [file pone.0154983.s001.zip › raw_data/Actors/Robert De Niro]

1965	0
1966	17
1967	0
1968	0
1969	15
1970	23
1971	29
1972	42
1973	0
1974	29
1975	15
1976	0
1977	43
1978	15
1979	15
1980	0
1981	15
1982	15
1983	15
1984	0
1985	29
1986	15
1987	15
1988	29
1989	15
1990	15
1991	57
1992	43
1993	28
1994	43
1995	15
1996	44
1997	42
1998	43
1999	29
2000	29
2001	29
2002	43
2003	42
2004	0
2005	43
2006	26
2007	30
2008	15
2009	29
2010	15
2011	29
2012	57
2013	71
2014	78
2015	15
2016	54
2017	15
