# Supplementary material for: Fractional Dynamics of Network Growth Constrained by Aging Node Interactions
Source: PLoS One. 2016 May 12;11(5):e0154983. doi: 10.1371/journal.pone.0154983 (PMC4865103; doi:10.1371/journal.pone.0154983)
Supplement: S1 Text — In order to collect data for Fig 5 we wrote a web crawler to scan Imdb. For each Oscar winner actor/ actress whose name we obtained from Wikipedia, we scanned his/her Imdb page. Each person in Imdb has a page with a list of movies they have participated in with a corresponding release date. For each movie in a person page we scanned the movie page which contains the lead actors in that movie. Since each person has a unique id in Imdb it is relatively simple to check how many people a person has collaborated with in each year. Since movies are multi year projects, we apply a Gaussian kernel to the raw data before plotting individuals in Fig 5. (ZIP) [file pone.0154983.s001.zip › raw_data/Actors/Robert Duvall]

1956	0
1957	11
1958	0
1959	0
1960	0
1961	0
1962	0
1963	15
1964	15
1965	0
1966	15
1967	15
1968	12
1969	29
1970	25
1971	29
1972	29
1973	57
1974	41
1975	26
1976	29
1977	43
1978	15
1979	35
1980	29
1981	0
1982	28
1983	0
1984	15
1985	27
1986	7
1987	30
1988	15
1989	15
1990	0
1991	43
1992	28
1993	30
1994	29
1995	29
1996	43
1997	43
1998	15
1999	43
2000	0
2001	29
2002	15
2003	30
2004	44
2005	0
2006	30
2007	15
2008	49
2009	0
2010	76
2011	0
2012	15
2013	29
2014	15
2015	15
2016	24
