# Supplementary material for: Fractional Dynamics of Network Growth Constrained by Aging Node Interactions
Source: PLoS One. 2016 May 12;11(5):e0154983. doi: 10.1371/journal.pone.0154983 (PMC4865103; doi:10.1371/journal.pone.0154983)
Supplement: S1 Text — In order to collect data for Fig 5 we wrote a web crawler to scan Imdb. For each Oscar winner actor/ actress whose name we obtained from Wikipedia, we scanned his/her Imdb page. Each person in Imdb has a page with a list of movies they have participated in with a corresponding release date. For each movie in a person page we scanned the movie page which contains the lead actors in that movie. Since each person has a unique id in Imdb it is relatively simple to check how many people a person has collaborated with in each year. Since movies are multi year projects, we apply a Gaussian kernel to the raw data before plotting individuals in Fig 5. (ZIP) [file pone.0154983.s001.zip › raw_data/Actors/Roberto Benigni]

1977	0
1978	15
1979	0
1980	47
1981	0
1982	15
1983	6
1984	15
1985	0
1986	15
1987	16
1988	0
1989	2
1990	0
1991	15
1992	7
1993	15
1994	15
1995	15
1996	0
1997	0
1998	15
1999	0
2000	15
2001	0
2002	0
2003	15
2004	15
2005	0
2006	13
2007	0
2008	0
2009	0
2010	0
2011	6
2012	0
2013	15
