# Supplementary material for: Fractional Dynamics of Network Growth Constrained by Aging Node Interactions
Source: PLoS One. 2016 May 12;11(5):e0154983. doi: 10.1371/journal.pone.0154983 (PMC4865103; doi:10.1371/journal.pone.0154983)
Supplement: S1 Text — In order to collect data for Fig 5 we wrote a web crawler to scan Imdb. For each Oscar winner actor/ actress whose name we obtained from Wikipedia, we scanned his/her Imdb page. Each person in Imdb has a page with a list of movies they have participated in with a corresponding release date. For each movie in a person page we scanned the movie page which contains the lead actors in that movie. Since each person has a unique id in Imdb it is relatively simple to check how many people a person has collaborated with in each year. Since movies are multi year projects, we apply a Gaussian kernel to the raw data before plotting individuals in Fig 5. (ZIP) [file pone.0154983.s001.zip › raw_data/Actors/Rod Steiger]

1951	0
1952	12
1953	0
1954	0
1955	15
1956	41
1957	35
1958	42
1959	15
1960	15
1961	10
1962	23
1963	44
1964	15
1965	19
1966	41
1967	0
1968	20
1969	22
1970	14
1971	15
1972	25
1973	0
1974	38
1975	15
1976	28
1977	13
1978	0
1979	15
1980	56
1981	34
1982	43
1983	14
1984	0
1985	15
1986	0
1987	0
1988	29
1989	12
1990	37
1991	15
1992	29
1993	0
1994	30
1995	41
1996	15
1997	60
1998	43
1999	30
2000	57
2001	30
2002	41
2003	15
