# Supplementary material for: Fractional Dynamics of Network Growth Constrained by Aging Node Interactions
Source: PLoS One. 2016 May 12;11(5):e0154983. doi: 10.1371/journal.pone.0154983 (PMC4865103; doi:10.1371/journal.pone.0154983)
Supplement: S1 Text — In order to collect data for Fig 5 we wrote a web crawler to scan Imdb. For each Oscar winner actor/ actress whose name we obtained from Wikipedia, we scanned his/her Imdb page. Each person in Imdb has a page with a list of movies they have participated in with a corresponding release date. For each movie in a person page we scanned the movie page which contains the lead actors in that movie. Since each person has a unique id in Imdb it is relatively simple to check how many people a person has collaborated with in each year. Since movies are multi year projects, we apply a Gaussian kernel to the raw data before plotting individuals in Fig 5. (ZIP) [file pone.0154983.s001.zip › raw_data/Actors/Ronald Colman]

1917	0
1918	2
1919	0
1920	24
1921	23
1922	9
1923	0
1924	20
1925	44
1926	43
1927	37
1928	21
1929	13
1930	39
1931	28
1932	14
1933	23
1934	7
1935	12
1936	34
1937	15
1938	20
1939	15
1940	0
1941	27
1942	9
1943	25
1944	0
1945	10
1946	0
1947	0
1948	24
1949	0
1950	0
1951	15
1952	0
1953	0
1954	0
1955	0
1956	0
1957	15
1958	15
