# Supplementary material for: Fractional Dynamics of Network Growth Constrained by Aging Node Interactions
Source: PLoS One. 2016 May 12;11(5):e0154983. doi: 10.1371/journal.pone.0154983 (PMC4865103; doi:10.1371/journal.pone.0154983)
Supplement: S1 Text — In order to collect data for Fig 5 we wrote a web crawler to scan Imdb. For each Oscar winner actor/ actress whose name we obtained from Wikipedia, we scanned his/her Imdb page. Each person in Imdb has a page with a list of movies they have participated in with a corresponding release date. For each movie in a person page we scanned the movie page which contains the lead actors in that movie. Since each person has a unique id in Imdb it is relatively simple to check how many people a person has collaborated with in each year. Since movies are multi year projects, we apply a Gaussian kernel to the raw data before plotting individuals in Fig 5. (ZIP) [file pone.0154983.s001.zip › raw_data/Actors/Sally Field]

1962	0
1963	11
1964	0
1965	0
1966	0
1967	0
1968	15
1969	0
1970	0
1971	0
1972	0
1973	0
1974	0
1975	0
1976	0
1977	15
1978	29
1979	28
1980	29
1981	15
1982	29
1983	0
1984	15
1985	15
1986	15
1987	0
1988	15
1989	15
1990	15
1991	0
1992	29
1993	0
1994	30
1995	15
1996	0
1997	29
1998	0
1999	0
2000	0
2001	15
2002	15
2003	0
2004	15
2005	0
2006	0
2007	15
2008	0
2009	14
2010	0
2011	0
2012	0
2013	29
2014	0
2015	15
2016	15
