# Supplementary material for: Fractional Dynamics of Network Growth Constrained by Aging Node Interactions
Source: PLoS One. 2016 May 12;11(5):e0154983. doi: 10.1371/journal.pone.0154983 (PMC4865103; doi:10.1371/journal.pone.0154983)
Supplement: S1 Text — In order to collect data for Fig 5 we wrote a web crawler to scan Imdb. For each Oscar winner actor/ actress whose name we obtained from Wikipedia, we scanned his/her Imdb page. Each person in Imdb has a page with a list of movies they have participated in with a corresponding release date. For each movie in a person page we scanned the movie page which contains the lead actors in that movie. Since each person has a unique id in Imdb it is relatively simple to check how many people a person has collaborated with in each year. Since movies are multi year projects, we apply a Gaussian kernel to the raw data before plotting individuals in Fig 5. (ZIP) [file pone.0154983.s001.zip › raw_data/Actors/Sean Penn]

1981	0
1982	15
1983	0
1984	59
1985	29
1986	15
1987	29
1988	0
1989	29
1990	15
1991	43
1992	0
1993	5
1994	15
1995	0
1996	15
1997	0
1998	56
1999	29
2000	29
2001	43
2002	15
2003	0
2004	58
2005	15
2006	15
2007	15
2008	10
2009	29
2010	0
2011	30
2012	29
2013	11
2014	30
2015	0
2016	15
