# Supplementary material for: Fractional Dynamics of Network Growth Constrained by Aging Node Interactions
Source: PLoS One. 2016 May 12;11(5):e0154983. doi: 10.1371/journal.pone.0154983 (PMC4865103; doi:10.1371/journal.pone.0154983)
Supplement: S1 Text — In order to collect data for Fig 5 we wrote a web crawler to scan Imdb. For each Oscar winner actor/ actress whose name we obtained from Wikipedia, we scanned his/her Imdb page. Each person in Imdb has a page with a list of movies they have participated in with a corresponding release date. For each movie in a person page we scanned the movie page which contains the lead actors in that movie. Since each person has a unique id in Imdb it is relatively simple to check how many people a person has collaborated with in each year. Since movies are multi year projects, we apply a Gaussian kernel to the raw data before plotting individuals in Fig 5. (ZIP) [file pone.0154983.s001.zip › raw_data/Actors/Shirley MacLaine]

1955	0
1956	23
1957	15
1958	0
1959	40
1960	23
1961	38
1962	33
1963	16
1964	15
1965	29
1966	15
1967	0
1968	22
1969	15
1970	15
1971	15
1972	15
1973	15
1974	0
1975	0
1976	0
1977	0
1978	15
1979	0
1980	15
1981	29
1982	0
1983	0
1984	15
1985	15
1986	0
1987	0
1988	0
1989	15
1990	15
1991	29
1992	0
1993	15
1994	0
1995	29
1996	0
1997	29
1998	15
1999	0
2000	0
2001	15
2002	0
2003	0
2004	15
2005	0
2006	30
2007	15
2008	0
2009	15
2010	0
2011	15
2012	15
2013	0
2014	15
2015	12
2016	28
