# Supplementary material for: Fractional Dynamics of Network Growth Constrained by Aging Node Interactions
Source: PLoS One. 2016 May 12;11(5):e0154983. doi: 10.1371/journal.pone.0154983 (PMC4865103; doi:10.1371/journal.pone.0154983)
Supplement: S1 Text — In order to collect data for Fig 5 we wrote a web crawler to scan Imdb. For each Oscar winner actor/ actress whose name we obtained from Wikipedia, we scanned his/her Imdb page. Each person in Imdb has a page with a list of movies they have participated in with a corresponding release date. For each movie in a person page we scanned the movie page which contains the lead actors in that movie. Since each person has a unique id in Imdb it is relatively simple to check how many people a person has collaborated with in each year. Since movies are multi year projects, we apply a Gaussian kernel to the raw data before plotting individuals in Fig 5. (ZIP) [file pone.0154983.s001.zip › raw_data/Actors/Simone Signoret]

1942	0
1943	42
1944	30
1945	42
1946	3
1947	33
1948	15
1949	40
1950	0
1951	39
1952	23
1953	15
1954	15
1955	0
1956	22
1957	19
1958	15
1959	0
1960	15
1961	15
1962	34
1963	10
1964	30
1965	15
1966	29
1967	27
1968	15
1969	10
1970	37
1971	15
1972	37
1973	0
1974	29
1975	0
1976	15
1977	15
1978	15
1979	15
1980	15
1981	15
1982	0
1983	29
