# Supplementary material for: Fractional Dynamics of Network Growth Constrained by Aging Node Interactions
Source: PLoS One. 2016 May 12;11(5):e0154983. doi: 10.1371/journal.pone.0154983 (PMC4865103; doi:10.1371/journal.pone.0154983)
Supplement: S1 Text — In order to collect data for Fig 5 we wrote a web crawler to scan Imdb. For each Oscar winner actor/ actress whose name we obtained from Wikipedia, we scanned his/her Imdb page. Each person in Imdb has a page with a list of movies they have participated in with a corresponding release date. For each movie in a person page we scanned the movie page which contains the lead actors in that movie. Since each person has a unique id in Imdb it is relatively simple to check how many people a person has collaborated with in each year. Since movies are multi year projects, we apply a Gaussian kernel to the raw data before plotting individuals in Fig 5. (ZIP) [file pone.0154983.s001.zip › raw_data/Actors/Sissy Spacek]

1970	0
1971	10
1972	0
1973	15
1974	14
1975	15
1976	0
1977	28
1978	14
1979	0
1980	0
1981	29
1982	15
1983	15
1984	15
1985	15
1986	15
1987	36
1988	0
1989	0
1990	0
1991	15
1992	30
1993	0
1994	0
1995	15
1996	15
1997	0
1998	15
1999	0
2000	29
2001	0
2002	15
2003	15
2004	0
2005	0
2006	71
2007	17
2008	15
2009	15
2010	28
2011	0
2012	0
2013	29
2014	0
2015	0
2016	2
