# Supplementary material for: Fractional Dynamics of Network Growth Constrained by Aging Node Interactions
Source: PLoS One. 2016 May 12;11(5):e0154983. doi: 10.1371/journal.pone.0154983 (PMC4865103; doi:10.1371/journal.pone.0154983)
Supplement: S1 Text — In order to collect data for Fig 5 we wrote a web crawler to scan Imdb. For each Oscar winner actor/ actress whose name we obtained from Wikipedia, we scanned his/her Imdb page. Each person in Imdb has a page with a list of movies they have participated in with a corresponding release date. For each movie in a person page we scanned the movie page which contains the lead actors in that movie. Since each person has a unique id in Imdb it is relatively simple to check how many people a person has collaborated with in each year. Since movies are multi year projects, we apply a Gaussian kernel to the raw data before plotting individuals in Fig 5. (ZIP) [file pone.0154983.s001.zip › raw_data/Actors/Sophia Loren]

1950	0
1951	44
1952	107
1953	31
1954	46
1955	121
1956	27
1957	29
1958	14
1959	58
1960	6
1961	52
1962	42
1963	24
1964	28
1965	29
1966	15
1967	38
1968	26
1969	15
1970	0
1971	24
1972	9
1973	29
1974	0
1975	26
1976	15
1977	15
1978	11
1979	33
1980	15
1981	0
1982	0
1983	0
1984	0
1985	0
1986	0
1987	0
1988	0
1989	0
1990	0
1991	15
1992	0
1993	0
1994	0
1995	15
1996	15
1997	0
1998	15
1999	0
2000	0
2001	0
2002	0
2003	15
2004	0
2005	14
2006	0
2007	0
2008	0
2009	0
2010	15
2011	0
2012	0
2013	0
2014	0
2015	4
