# Supplementary material for: Fractional Dynamics of Network Growth Constrained by Aging Node Interactions
Source: PLoS One. 2016 May 12;11(5):e0154983. doi: 10.1371/journal.pone.0154983 (PMC4865103; doi:10.1371/journal.pone.0154983)
Supplement: S1 Text — In order to collect data for Fig 5 we wrote a web crawler to scan Imdb. For each Oscar winner actor/ actress whose name we obtained from Wikipedia, we scanned his/her Imdb page. Each person in Imdb has a page with a list of movies they have participated in with a corresponding release date. For each movie in a person page we scanned the movie page which contains the lead actors in that movie. Since each person has a unique id in Imdb it is relatively simple to check how many people a person has collaborated with in each year. Since movies are multi year projects, we apply a Gaussian kernel to the raw data before plotting individuals in Fig 5. (ZIP) [file pone.0154983.s001.zip › raw_data/Actors/Spencer Tracy]

1930	0
1931	16
1932	27
1933	63
1934	48
1935	51
1936	48
1937	41
1938	50
1939	27
1940	15
1941	68
1942	29
1943	38
1944	12
1945	29
1946	12
1947	0
1948	29
1949	15
1950	36
1951	14
1952	26
1953	26
1954	9
1955	12
1956	10
1957	12
1958	13
1959	26
1960	0
1961	15
1962	15
1963	30
1964	0
1965	15
1966	0
1967	0
1968	15
