# Supplementary material for: Fractional Dynamics of Network Growth Constrained by Aging Node Interactions
Source: PLoS One. 2016 May 12;11(5):e0154983. doi: 10.1371/journal.pone.0154983 (PMC4865103; doi:10.1371/journal.pone.0154983)
Supplement: S1 Text — In order to collect data for Fig 5 we wrote a web crawler to scan Imdb. For each Oscar winner actor/ actress whose name we obtained from Wikipedia, we scanned his/her Imdb page. Each person in Imdb has a page with a list of movies they have participated in with a corresponding release date. For each movie in a person page we scanned the movie page which contains the lead actors in that movie. Since each person has a unique id in Imdb it is relatively simple to check how many people a person has collaborated with in each year. Since movies are multi year projects, we apply a Gaussian kernel to the raw data before plotting individuals in Fig 5. (ZIP) [file pone.0154983.s001.zip › raw_data/Actors/Susan Hayward]

1937	0
1938	15
1939	54
1940	39
1941	0
1942	29
1943	68
1944	27
1945	43
1946	0
1947	27
1948	26
1949	20
1950	34
1951	0
1952	36
1953	30
1954	12
1955	18
1956	40
1957	13
1958	10
1959	15
1960	18
1961	0
1962	22
1963	24
1964	14
1965	14
1966	0
1967	0
1968	24
1969	0
1970	0
1971	0
1972	0
1973	15
