# Supplementary material for: Fractional Dynamics of Network Growth Constrained by Aging Node Interactions
Source: PLoS One. 2016 May 12;11(5):e0154983. doi: 10.1371/journal.pone.0154983 (PMC4865103; doi:10.1371/journal.pone.0154983)
Supplement: S1 Text — In order to collect data for Fig 5 we wrote a web crawler to scan Imdb. For each Oscar winner actor/ actress whose name we obtained from Wikipedia, we scanned his/her Imdb page. Each person in Imdb has a page with a list of movies they have participated in with a corresponding release date. For each movie in a person page we scanned the movie page which contains the lead actors in that movie. Since each person has a unique id in Imdb it is relatively simple to check how many people a person has collaborated with in each year. Since movies are multi year projects, we apply a Gaussian kernel to the raw data before plotting individuals in Fig 5. (ZIP) [file pone.0154983.s001.zip › raw_data/Actors/Susan Sarandon]

1970	0
1971	15
1972	14
1973	0
1974	0
1975	22
1976	29
1977	15
1978	42
1979	28
1980	15
1981	29
1982	0
1983	15
1984	15
1985	15
1986	15
1987	0
1988	15
1989	29
1990	29
1991	15
1992	15
1993	58
1994	0
1995	43
1996	15
1997	15
1998	1
1999	45
2000	44
2001	29
2002	15
2003	43
2004	0
2005	44
2006	30
2007	29
2008	42
2009	43
2010	71
2011	30
2012	29
2013	85
2014	43
2015	37
2016	43
2017	32
