# Supplementary material for: Fractional Dynamics of Network Growth Constrained by Aging Node Interactions
Source: PLoS One. 2016 May 12;11(5):e0154983. doi: 10.1371/journal.pone.0154983 (PMC4865103; doi:10.1371/journal.pone.0154983)
Supplement: S1 Text — In order to collect data for Fig 5 we wrote a web crawler to scan Imdb. For each Oscar winner actor/ actress whose name we obtained from Wikipedia, we scanned his/her Imdb page. Each person in Imdb has a page with a list of movies they have participated in with a corresponding release date. For each movie in a person page we scanned the movie page which contains the lead actors in that movie. Since each person has a unique id in Imdb it is relatively simple to check how many people a person has collaborated with in each year. Since movies are multi year projects, we apply a Gaussian kernel to the raw data before plotting individuals in Fig 5. (ZIP) [file pone.0154983.s001.zip › raw_data/Actors/Victor McLaglen]

1920	0
1921	11
1922	20
1923	55
1924	41
1925	36
1926	46
1927	42
1928	4
1929	22
1930	54
1931	31
1932	59
1933	54
1934	22
1935	57
1936	46
1937	53
1938	48
1939	49
1940	74
1941	39
1942	13
1943	32
1944	15
1945	33
1946	17
1947	13
1948	36
1949	15
1950	15
1951	15
1952	1
1953	15
1954	15
1955	25
1956	51
1957	15
1958	15
1959	29
