# Supplementary material for: Fractional Dynamics of Network Growth Constrained by Aging Node Interactions
Source: PLoS One. 2016 May 12;11(5):e0154983. doi: 10.1371/journal.pone.0154983 (PMC4865103; doi:10.1371/journal.pone.0154983)
Supplement: S1 Text — In order to collect data for Fig 5 we wrote a web crawler to scan Imdb. For each Oscar winner actor/ actress whose name we obtained from Wikipedia, we scanned his/her Imdb page. Each person in Imdb has a page with a list of movies they have participated in with a corresponding release date. For each movie in a person page we scanned the movie page which contains the lead actors in that movie. Since each person has a unique id in Imdb it is relatively simple to check how many people a person has collaborated with in each year. Since movies are multi year projects, we apply a Gaussian kernel to the raw data before plotting individuals in Fig 5. (ZIP) [file pone.0154983.s001.zip › raw_data/Actors/Vivien Leigh]

1935	0
1936	40
1937	0
1938	38
1939	29
1940	15
1941	29
1942	15
1943	0
1944	0
1945	0
1946	15
1947	0
1948	0
1949	15
1950	0
1951	0
1952	12
1953	0
1954	0
1955	0
1956	15
1957	0
1958	0
1959	0
1960	0
1961	0
1962	15
1963	0
1964	0
1965	0
1966	15
