# Supplementary material for: Fractional Dynamics of Network Growth Constrained by Aging Node Interactions
Source: PLoS One. 2016 May 12;11(5):e0154983. doi: 10.1371/journal.pone.0154983 (PMC4865103; doi:10.1371/journal.pone.0154983)
Supplement: S1 Text — In order to collect data for Fig 5 we wrote a web crawler to scan Imdb. For each Oscar winner actor/ actress whose name we obtained from Wikipedia, we scanned his/her Imdb page. Each person in Imdb has a page with a list of movies they have participated in with a corresponding release date. For each movie in a person page we scanned the movie page which contains the lead actors in that movie. Since each person has a unique id in Imdb it is relatively simple to check how many people a person has collaborated with in each year. Since movies are multi year projects, we apply a Gaussian kernel to the raw data before plotting individuals in Fig 5. (ZIP) [file pone.0154983.s001.zip › raw_data/Actors/Wallace Beery]

1913	0
1914	20
1915	45
1916	24
1917	24
1918	67
1919	11
1920	47
1921	56
1922	71
1923	83
1924	85
1925	76
1926	89
1927	40
1928	28
1929	42
1930	22
1931	50
1932	44
1933	22
1934	31
1935	43
1936	51
1937	26
1938	25
1939	26
1940	40
1941	28
1942	20
1943	21
1944	12
1945	25
1946	15
1947	15
1948	11
1949	24
1950	12
