# Supplementary material for: Fractional Dynamics of Network Growth Constrained by Aging Node Interactions
Source: PLoS One. 2016 May 12;11(5):e0154983. doi: 10.1371/journal.pone.0154983 (PMC4865103; doi:10.1371/journal.pone.0154983)
Supplement: S1 Text — In order to collect data for Fig 5 we wrote a web crawler to scan Imdb. For each Oscar winner actor/ actress whose name we obtained from Wikipedia, we scanned his/her Imdb page. Each person in Imdb has a page with a list of movies they have participated in with a corresponding release date. For each movie in a person page we scanned the movie page which contains the lead actors in that movie. Since each person has a unique id in Imdb it is relatively simple to check how many people a person has collaborated with in each year. Since movies are multi year projects, we apply a Gaussian kernel to the raw data before plotting individuals in Fig 5. (ZIP) [file pone.0154983.s001.zip › raw_data/Actors/Warner Baxter]

1914	0
1915	1
1916	0
1917	0
1918	0
1919	13
1920	14
1921	0
1922	34
1923	33
1924	25
1925	48
1926	59
1927	41
1928	32
1929	54
1930	71
1931	24
1932	85
1933	29
1934	45
1935	57
1936	40
1937	77
1938	40
1939	42
1940	41
1941	12
1942	15
1943	0
1944	16
1945	21
1946	15
1947	14
1948	21
1949	7
1950	22
1951	9
