# Supplementary material for: Fractional Dynamics of Network Growth Constrained by Aging Node Interactions
Source: PLoS One. 2016 May 12;11(5):e0154983. doi: 10.1371/journal.pone.0154983 (PMC4865103; doi:10.1371/journal.pone.0154983)
Supplement: S1 Text — In order to collect data for Fig 5 we wrote a web crawler to scan Imdb. For each Oscar winner actor/ actress whose name we obtained from Wikipedia, we scanned his/her Imdb page. Each person in Imdb has a page with a list of movies they have participated in with a corresponding release date. For each movie in a person page we scanned the movie page which contains the lead actors in that movie. Since each person has a unique id in Imdb it is relatively simple to check how many people a person has collaborated with in each year. Since movies are multi year projects, we apply a Gaussian kernel to the raw data before plotting individuals in Fig 5. (ZIP) [file pone.0154983.s001.zip › raw_data/Actors/William Holden]

1938	0
1939	10
1940	25
1941	57
1942	25
1943	41
1944	13
1945	0
1946	0
1947	0
1948	36
1949	39
1950	33
1951	49
1952	22
1953	22
1954	44
1955	56
1956	22
1957	34
1958	15
1959	15
1960	0
1961	28
1962	0
1963	28
1964	0
1965	17
1966	0
1967	15
1968	0
1969	29
1970	26
1971	0
1972	0
1973	29
1974	15
1975	24
1976	0
1977	15
1978	0
1979	29
1980	30
1981	29
1982	15
