# Supplementary material for: Fractional Dynamics of Network Growth Constrained by Aging Node Interactions
Source: PLoS One. 2016 May 12;11(5):e0154983. doi: 10.1371/journal.pone.0154983 (PMC4865103; doi:10.1371/journal.pone.0154983)
Supplement: S1 Text — In order to collect data for Fig 5 we wrote a web crawler to scan Imdb. For each Oscar winner actor/ actress whose name we obtained from Wikipedia, we scanned his/her Imdb page. Each person in Imdb has a page with a list of movies they have participated in with a corresponding release date. For each movie in a person page we scanned the movie page which contains the lead actors in that movie. Since each person has a unique id in Imdb it is relatively simple to check how many people a person has collaborated with in each year. Since movies are multi year projects, we apply a Gaussian kernel to the raw data before plotting individuals in Fig 5. (ZIP) [file pone.0154983.s001.zip › raw_data/Actors/William Hurt]

1980	0
1981	15
1982	29
1983	0
1984	29
1985	0
1986	15
1987	15
1988	15
1989	29
1990	0
1991	43
1992	29
1993	15
1994	15
1995	29
1996	25
1997	44
1998	15
1999	57
2000	58
2001	40
2002	29
2003	44
2004	0
2005	29
2006	58
2007	32
2008	43
2009	53
2010	29
2011	20
2012	27
2013	15
2014	16
2015	42
2016	34
2017	27
