# Supplementary material for: Fractional Dynamics of Network Growth Constrained by Aging Node Interactions
Source: PLoS One. 2016 May 12;11(5):e0154983. doi: 10.1371/journal.pone.0154983 (PMC4865103; doi:10.1371/journal.pone.0154983)
Supplement: S1 Text — In order to collect data for Fig 5 we wrote a web crawler to scan Imdb. For each Oscar winner actor/ actress whose name we obtained from Wikipedia, we scanned his/her Imdb page. Each person in Imdb has a page with a list of movies they have participated in with a corresponding release date. For each movie in a person page we scanned the movie page which contains the lead actors in that movie. Since each person has a unique id in Imdb it is relatively simple to check how many people a person has collaborated with in each year. Since movies are multi year projects, we apply a Gaussian kernel to the raw data before plotting individuals in Fig 5. (ZIP) [file pone.0154983.s001.zip › raw_data/Actors/Yul Brynner]

1949	0
1950	8
1951	0
1952	0
1953	0
1954	0
1955	0
1956	0
1957	36
1958	0
1959	28
1960	26
1961	49
1962	14
1963	7
1964	15
1965	22
1966	29
1967	55
1968	29
1969	15
1970	44
1971	29
1972	29
1973	30
1974	29
1975	0
1976	15
1977	25
1978	0
1979	0
1980	0
1981	1
