# Supplementary material for: Fractional Dynamics of Network Growth Constrained by Aging Node Interactions
Source: PLoS One. 2016 May 12;11(5):e0154983. doi: 10.1371/journal.pone.0154983 (PMC4865103; doi:10.1371/journal.pone.0154983)
Supplement: S1 Text — In order to collect data for Fig 5 we wrote a web crawler to scan Imdb. For each Oscar winner actor/ actress whose name we obtained from Wikipedia, we scanned his/her Imdb page. Each person in Imdb has a page with a list of movies they have participated in with a corresponding release date. For each movie in a person page we scanned the movie page which contains the lead actors in that movie. Since each person has a unique id in Imdb it is relatively simple to check how many people a person has collaborated with in each year. Since movies are multi year projects, we apply a Gaussian kernel to the raw data before plotting individuals in Fig 5. (ZIP) [file pone.0154983.s001.zip › raw_data/README.txt]

This data is collected from imdb and is avaible here for compliant
with PLOS data policies. Using this data you can reproduce Fig.5 of
our paper "Fractional Dynamics of Network Growth Constrained by aging
Node Interactions". The reset of data will be published soon at
mzkamali.com.

What is here:

info.txt contains a list of oscar winning actors and actress, each
name has a corresponding file under Actor folder which containes the
raw data of collaboration. Each file first colum is the year and
second colum the number of lead actors an actor has played with in
that year. For each movie these collaboration are tied to the release
date of the movie.
