# Supplementary material for: Fractional Dynamics of Network Growth Constrained by Aging Node Interactions
Source: PLoS One. 2016 May 12;11(5):e0154983. doi: 10.1371/journal.pone.0154983 (PMC4865103; doi:10.1371/journal.pone.0154983)
Supplement: S1 Text — In order to collect data for Fig 5 we wrote a web crawler to scan Imdb. For each Oscar winner actor/ actress whose name we obtained from Wikipedia, we scanned his/her Imdb page. Each person in Imdb has a page with a list of movies they have participated in with a corresponding release date. For each movie in a person page we scanned the movie page which contains the lead actors in that movie. Since each person has a unique id in Imdb it is relatively simple to check how many people a person has collaborated with in each year. Since movies are multi year projects, we apply a Gaussian kernel to the raw data before plotting individuals in Fig 5. (ZIP) [file pone.0154983.s001.zip › raw_data/info.txt]

actress=['Janet Gaynor', 'Mary Pickford', 'Norma Shearer', 'Marie Dressler', 'Helen Hayes', 'Katharine Hepburn', 'Claudette Colbert', 'Bette Davis', 'Luise Rainer', 'Luise Rainer', 'Bette Davis', 'Vivien Leigh', 'Ginger Rogers', 'Joan Fontaine', 'Greer Garson', 'Jennifer Jones', 'Ingrid Bergman', 'Joan Crawford', 'Olivia de Havilland', 'Loretta Young', 'Jane Wyman', 'Olivia de Havilland', 'Judy Holliday', 'Vivien Leigh', 'Shirley Booth', 'Audrey Hepburn', 'Grace Kelly', 'Anna Magnani', 'Ingrid Bergman', 'Joanne Woodward', 'Susan Hayward', 'Simone Signoret', 'Elizabeth Taylor', 'Sophia Loren', 'Anne Bancroft', 'Patricia Neal', 'Julie Andrews', 'Julie Christie', 'Elizabeth Taylor', 'Katharine Hepburn', 'Katharine Hepburn', 'Barbra Streisand', 'Maggie Smith', 'Glenda Jackson', 'Jane Fonda', 'Liza Minnelli', 'Glenda Jackson', 'Ellen Burstyn', 'Louise Fletcher', 'Faye Dunaway', 'Diane Keaton', 'Jane Fonda', 'Sally Field', 'Sissy Spacek', 'Katharine Hepburn', 'Meryl Streep', 'Shirley MacLaine', 'Sally Field', 'Geraldine Page', 'Marlee Matlin', 'Cher', 'Jodie Foster', 'Jessica Tandy', 'Kathy Bates', 'Jodie Foster', 'Emma Thompson', 'Holly Hunter', 'Jessica Lange', 'Susan Sarandon', 'Frances McDormand', 'Helen Hunt', 'Gwyneth Paltrow', 'Hilary Swank', 'Julia Roberts', 'Halle Berry', 'Nicole Kidman', 'Charlize Theron', 'Hilary Swank', 'Reese Witherspoon', 'Helen Mirren', 'Marion Cotillard', 'Kate Winslet', 'Sandra Bullock', 'Natalie Portman', 'Meryl Streep', 'Jennifer Lawrence', 'Cate Blanchett', 'Julianne Moore']


actors=['Emil Jannings', 'Warner Baxter', 'George Arliss', 'Lionel Barrymore', 'Wallace Beery', 'Fredric March', 'Charles Laughton', 'Clark Gable', 'Victor McLaglen', 'Paul Muni', 'Spencer Tracy', 'Spencer Tracy', 'Robert Donat', 'James Stewart', 'Gary Cooper', 'James Cagney', 'Paul Lukas', 'Bing Crosby', 'Ray Milland', 'Fredric March', 'Ronald Colman', 'Laurence Olivier', 'Broderick Crawford', 'José Ferrer', 'Humphrey Bogart', 'Gary Cooper', 'William Holden', 'Marlon Brando', 'Ernest Borgnine', 'Yul Brynner', 'Alec Guinness', 'David Niven', 'Charlton Heston', 'Burt Lancaster', 'Maximilian Schell', 'Gregory Peck', 'Sidney Poitier', 'Rex Harrison', 'Lee Marvin', 'Paul Scofield', 'Rod Steiger', 'Cliff Robertson', 'John Wayne', 'Gene Hackman', 'Jack Lemmon', 'Art Carney', 'Jack Nicholson', 'Richard Dreyfuss', 'Jon Voight', 'Dustin Hoffman', 'Robert De Niro', 'Henry Fonda', 'Ben Kingsley', 'Robert Duvall', 'F. Murray Abraham', 'William Hurt', 'Paul Newman', 'Michael Douglas', 'Dustin Hoffman', 'Daniel Day-Lewis', 'Jeremy Irons', 'Anthony Hopkins', 'Al Pacino', 'Tom Hanks', 'Tom Hanks', 'Nicolas Cage', 'Geoffrey Rush', 'Jack Nicholson', 'Roberto Benigni', 'Kevin Spacey', 'Russell Crowe', 'Denzel Washington', 'Adrien Brody', 'Sean Penn', 'Jamie Foxx', 'Philip Seymour Hoffman', 'Forest Whitaker', 'Daniel Day-Lewis', 'Sean Penn', 'Jeff Bridges', 'Colin Firth', 'Jean Dujardin', 'Daniel Day-Lewis', 'Matthew McConaughey', 'Eddie Redmayne']
